# Supplementary material for: Different environmental variables predict body and brain size evolution in Homo
Source: Nat Commun. 2021 Jul 8;12:4116. doi: 10.1038/s41467-021-24290-7 (PMC8266824; doi:10.1038/s41467-021-24290-7)
Supplement: Supplementary file 4 — Supplementary Data 1 [file 41467_2021_24290_MOESM4_ESM.xlsx]

## Sheet: SOM File 1
Specimen ID	Age Myr*	X-coordinate	Y-coordinate	Taxonomic group	Body size	Age group	Data source	Dating method*	Dating source & comment
Arene Candide 4	0.011	8.3316	44.1643	Pleistocene Homo sapiens	67.6	1	Body mass estimate from Ruff et al. (2018), SOM Table 1	C14	Formicola et al. 2005; 10065 ± 55 uncal BP
Arene Candide 5	0.011	8.3316	44.1643	Pleistocene Homo sapiens	66.5	1	Body mass estimate from Ruff et al. (2018), SOM Table 1	C14	Sparacello et al. 2018; 11,600–11,230 cal BP
Romanelli 1	0.011	18.4309	40	Pleistocene Homo sapiens	66.9	1	Body mass estimate from Ruff et al. (2018), SOM Table 1	C14	Sardella et al. 2018; Radiocarbon ages of 10320 +/-130, 10390 +/-80 and 9790 +/-80 all uncal BP from layers C and D
Arene Candide 2	0.012	8.3316	44.1643	Pleistocene Homo sapiens	73.3	1	Body mass estimate from Ruff et al. (2018), SOM Table 1	C14	Sparacello et al. 2018; associated with Arene Candide Burial III dated to 11,940 – 11,330 cal BP
Arene Candide 3	0.012	8.3316	44.1643	Pleistocene Homo sapiens	63.1	1	Body mass estimate from Ruff et al. (2018), SOM Table 1	C14	Sparacello et al. 2018; 11,940 – 11,330 cal BP
Wadi Halfa 1	0.012	31.367	21.783	Pleistocene Homo sapiens	67.4	1	Body mass estimate from Ruff et al. (2018), SOM Table 1	C14, Archaeology	Strouhal 1984; most recent assessment of ~12-10 ka BC based on archaeological (lithic comparisons) and dating observations; Hewes et al. 1964 reports uncal C14 ages of 9000 BC
Wadi Halfa 11	0.012	31.367	21.783	Pleistocene Homo sapiens	55.6	1	Body mass estimate from Ruff et al. (2018), SOM Table 1	C14, Archaeology	Strouhal 1984; most recent assessment of ~12-10 ka BC based on archaeological (lithic comparisons) and dating observations; Hewes et al. 1964 reports uncal C14 ages of 9000 BC
Wadi Halfa 13	0.012	31.367	21.783	Pleistocene Homo sapiens	56.8	1	Body mass estimate from Ruff et al. (2018), SOM Table 1	C14, Archaeology	Strouhal 1984; most recent assessment of ~12-10 ka BC based on archaeological (lithic comparisons) and dating observations; Hewes et al. 1964 reports uncal C14 ages of 9000 BC
Wadi Halfa 15	0.012	31.367	21.783	Pleistocene Homo sapiens	52.5	1	Body mass estimate from Ruff et al. (2018), SOM Table 1	C14, Archaeology	Strouhal 1984; most recent assessment of ~12-10 ka BC based on archaeological (lithic comparisons) and dating observations; Hewes et al. 1964 reports uncal C14 ages of 9000 BC
Wadi Halfa 19	0.012	31.367	21.783	Pleistocene Homo sapiens	47.9	1	Body mass estimate from Ruff et al. (2018), SOM Table 1	C14, Archaeology	Strouhal 1984; most recent assessment of ~12-10 ka BC based on archaeological (lithic comparisons) and dating observations; Hewes et al. 1964 reports uncal C14 ages of 9000 BC
Wadi Halfa 2	0.012	31.367	21.783	Pleistocene Homo sapiens	70.8	1	Body mass estimate from Ruff et al. (2018), SOM Table 1	C14, Archaeology	Strouhal 1984; most recent assessment of ~12-10 ka BC based on archaeological (lithic comparisons) and dating observations; Hewes et al. 1964 reports uncal C14 ages of 9000 BC
Wadi Halfa 20	0.012	31.367	21.783	Pleistocene Homo sapiens	46.6	1	Body mass estimate from Ruff et al. (2018), SOM Table 1	C14, Archaeology	Strouhal 1984; most recent assessment of ~12-10 ka BC based on archaeological (lithic comparisons) and dating observations; Hewes et al. 1964 reports uncal C14 ages of 9000 BC
Wadi Halfa 23	0.012	31.367	21.783	Pleistocene Homo sapiens	56.5	1	Body mass estimate from Ruff et al. (2018), SOM Table 1	C14, Archaeology	Strouhal 1984; most recent assessment of ~12-10 ka BC based on archaeological (lithic comparisons) and dating observations; Hewes et al. 1964 reports uncal C14 ages of 9000 BC
Wadi Halfa 24	0.012	31.367	21.783	Pleistocene Homo sapiens	67.8	1	Body mass estimate from Ruff et al. (2018), SOM Table 1	C14, Archaeology	Strouhal 1984; most recent assessment of ~12-10 ka BC based on archaeological (lithic comparisons) and dating observations; Hewes et al. 1964 reports uncal C14 ages of 9000 BC
Wadi Halfa 25	0.012	31.367	21.783	Pleistocene Homo sapiens	55.6	1	Body mass estimate from Ruff et al. (2018), SOM Table 1	C14, Archaeology	Strouhal 1984; most recent assessment of ~12-10 ka BC based on archaeological (lithic comparisons) and dating observations; Hewes et al. 1964 reports uncal C14 ages of 9000 BC
Wadi Halfa 26	0.012	31.367	21.783	Pleistocene Homo sapiens	66.5	1	Body mass estimate from Ruff et al. (2018), SOM Table 1	C14, Archaeology	Strouhal 1984; most recent assessment of ~12-10 ka BC based on archaeological (lithic comparisons) and dating observations; Hewes et al. 1964 reports uncal C14 ages of 9000 BC
Wadi Halfa 3	0.012	31.367	21.783	Pleistocene Homo sapiens	56.3	1	Body mass estimate from Ruff et al. (2018), SOM Table 1	C14, Archaeology	Strouhal 1984; most recent assessment of ~12-10 ka BC based on archaeological (lithic comparisons) and dating observations; Hewes et al. 1964 reports uncal C14 ages of 9000 BC
Wadi Halfa 317	0.012	31.367	21.783	Pleistocene Homo sapiens	50	1	Body mass estimate from Ruff et al. (2018), SOM Table 1	C14, Archaeology	Strouhal 1984; most recent assessment of ~12-10 ka BC based on archaeological (lithic comparisons) and dating observations; Hewes et al. 1964 reports uncal C14 ages of 9000 BC
Wadi Halfa 32	0.012	31.367	21.783	Pleistocene Homo sapiens	50	1	Body mass estimate from Ruff et al. (2018), SOM Table 1	C14, Archaeology	Strouhal 1984; most recent assessment of ~12-10 ka BC based on archaeological (lithic comparisons) and dating observations; Hewes et al. 1964 reports uncal C14 ages of 9000 BC
Wadi Halfa 34	0.012	31.367	21.783	Pleistocene Homo sapiens	63.5	1	Body mass estimate from Ruff et al. (2018), SOM Table 1	C14, Archaeology	Strouhal 1984; most recent assessment of ~12-10 ka BC based on archaeological (lithic comparisons) and dating observations; Hewes et al. 1964 reports uncal C14 ages of 9000 BC
Wadi Halfa 36	0.012	31.367	21.783	Pleistocene Homo sapiens	65.1	1	Body mass estimate from Ruff et al. (2018), SOM Table 1	C14, Archaeology	Strouhal 1984; most recent assessment of ~12-10 ka BC based on archaeological (lithic comparisons) and dating observations; Hewes et al. 1964 reports uncal C14 ages of 9000 BC
Wadi Halfa 37	0.012	31.367	21.783	Pleistocene Homo sapiens	59.2	1	Body mass estimate from Ruff et al. (2018), SOM Table 1	C14, Archaeology	Strouhal 1984; most recent assessment of ~12-10 ka BC based on archaeological (lithic comparisons) and dating observations; Hewes et al. 1964 reports uncal C14 ages of 9000 BC
Arene Candide 12	0.013	8.3316	44.1643	Pleistocene Homo sapiens	69.6	1	Body mass estimate from Ruff et al. (2018), SOM Table 1	C14	Sparacello et al. 2018; 12,820 to 12,420 cal BP (10,585 ± 55 and 10,810 ± 65 BP uncal.; all dates calibrated at 2σ)
Grotte des Enfants 3	0.013	7.5293	43.7866	Pleistocene Homo sapiens	52.2	1	Body mass estimate from Ruff et al. (2018), SOM Table 1	C14, Stratigraphy	Henry-Gambier 2001; Association with Grotte des Enfants 1, dated directly to 11,130 ± 100 uncal BP
Le Peyrat 5	0.013	1.921	42.958	Pleistocene Homo sapiens	67.6	1	Body mass estimate from Ruff et al. (2018), SOM Table 1	C14	Samsel et al. 2016; 13,566–13,017 cal. BP
Rochereil 1	0.013	0.533	45.302	Pleistocene Homo sapiens	62.2	1	Body mass estimate from Ruff et al. (2018), SOM Table 1	C14	Mafart et al. 2007; Age for Rochereil 3 applied to Rochereil 1 by e.g. Le Luyer 2016
Romito 3	0.013	15.9	39.867	Pleistocene Homo sapiens	72.1	1	Body mass estimate from Ruff et al. (2018), SOM Table 1	C14, Stratigraphy	Craig et al. 2010; Stratigraphic association with Romito 4
Romito 4	0.013	15.9	39.867	Pleistocene Homo sapiens	65.4	1	Body mass estimate from Ruff et al. (2018), SOM Table 1	C14	Craig et al. 2010; 13,390-13,060 cal BP 2 sigma, direct age on Romito 4
Romito 5	0.013	15.9	39.867	Pleistocene Homo sapiens	52.9	1	Body mass estimate from Ruff et al. (2018), SOM Table 1	C14	Craig et al. 2010; 12,940-12780 cal BP 2 sigma, direct age on Romito 5
Arancio 1	0.014	10.894	43.05	Pleistocene Homo sapiens	76.7	1	Body mass estimate from Ruff et al. (2018), SOM Table 1	C14	Holt et al. 2002; 11,330 +/- 50 years uncal BP
Nacurrie	0.014	143.901	-35.398	Pleistocene Homo sapiens	83.8	1	Body mass estimate from Brown 2010	C14	Brown 2010; 11,440 ± 160 years uncal BP
Bichon 1	0.014	7.2633	47.0486	Pleistocene Homo sapiens	59	1	Body mass estimate from Ruff et al. (2018), SOM Table 1	C14	Jones et al. 2015; 13,560–13,770 cal. BP
Arene Candide 10	0.014	8.3316	44.1643	Pleistocene Homo sapiens	68.7	1	Body mass estimate from Ruff et al. (2018), SOM Table 1	C14	Sparacello et al. 2018; 14,970 – 12,700 cal BP; large error
Oberkassel 1	0.014	7.16	50.715	Pleistocene Homo sapiens	75.1	1	Measurements from Ruff et al. (1997); Vandermeersch (1981). Body mass own estimations from Arsuaga et al. (2015) formulae	C14	Hedges et al. 1998; 11570 +/- 110 uncal BP (on human bone)
Oberkassel 2	0.014	7.16	50.715	Pleistocene Homo sapiens	58.8	1	Measurements from Billy (1975); Ruff et al. (1997). Body mass own estimations from Arsuaga et al. (2015) formulae	C14	Hedges et al. 1998; 12075 +/- 55 uncal BP (on human bone)
Sahaba 10	0.014	31.333	21.983	Pleistocene Homo sapiens	62.6	1	Body mass estimate from Ruff et al. (2018), SOM Table 1	C14	Antoine et al. 2013; C14 ages of four skeletons yield an average age of at least 11,600 uncal BP
Sahaba 17	0.014	31.333	21.983	Pleistocene Homo sapiens	60.1	1	Body mass estimate from Ruff et al. (2018), SOM Table 1	C14	Antoine et al. 2013; C14 ages of four skeletons yield an average age of at least 11,600 uncal BP
Sahaba 18	0.014	31.333	21.983	Pleistocene Homo sapiens	67.6	1	Body mass estimate from Ruff et al. (2018), SOM Table 1	C14	Antoine et al. 2013; C14 ages of four skeletons yield an average age of at least 11,600 uncal BP
Sahaba 19	0.014	31.333	21.983	Pleistocene Homo sapiens	61.5	1	Body mass estimate from Ruff et al. (2018), SOM Table 1	C14	Antoine et al. 2013; C14 ages of four skeletons yield an average age of at least 11,600 uncal BP
Sahaba 22	0.014	31.333	21.983	Pleistocene Homo sapiens	59.9	1	Body mass estimate from Ruff et al. (2018), SOM Table 1	C14	Antoine et al. 2013; C14 ages of four skeletons yield an average age of at least 11,600 uncal BP
Sahaba 26	0.014	31.333	21.983	Pleistocene Homo sapiens	47.3	1	Body mass estimate from Ruff et al. (2018), SOM Table 1	C14	Antoine et al. 2013; C14 ages of four skeletons yield an average age of at least 11,600 uncal BP
Sahaba 28	0.014	31.333	21.983	Pleistocene Homo sapiens	52.2	1	Body mass estimate from Ruff et al. (2018), SOM Table 1	C14	Antoine et al. 2013; C14 ages of four skeletons yield an average age of at least 11,600 uncal BP
Sahaba 29	0.014	31.333	21.983	Pleistocene Homo sapiens	76	1	Body mass estimate from Ruff et al. (2018), SOM Table 1	C14	Antoine et al. 2013; C14 ages of four skeletons yield an average age of at least 11,600 uncal BP
Sahaba 31	0.014	31.333	21.983	Pleistocene Homo sapiens	62.2	1	Body mass estimate from Ruff et al. (2018), SOM Table 1	C14	Antoine et al. 2013; C14 ages of four skeletons yield an average age of at least 11,600 uncal BP
Sahaba 39	0.014	31.333	21.983	Pleistocene Homo sapiens	67.2	1	Body mass estimate from Ruff et al. (2018), SOM Table 1	C14	Antoine et al. 2013; C14 ages of four skeletons yield an average age of at least 11,600 uncal BP
Sahaba 40	0.014	31.333	21.983	Pleistocene Homo sapiens	62	1	Body mass estimate from Ruff et al. (2018), SOM Table 1	C14	Antoine et al. 2013; C14 ages of four skeletons yield an average age of at least 11,600 uncal BP
Sahaba 41	0.014	31.333	21.983	Pleistocene Homo sapiens	60.1	1	Body mass estimate from Ruff et al. (2018), SOM Table 1	C14	Antoine et al. 2013; C14 ages of four skeletons yield an average age of at least 11,600 uncal BP
Sahaba 6	0.014	31.333	21.983	Pleistocene Homo sapiens	63.1	1	Body mass estimate from Ruff et al. (2018), SOM Table 1	C14	Antoine et al. 2013; C14 ages of four skeletons yield an average age of at least 11,600 uncal BP
Villabruna 1	0.014	11.924	46.0569	Pleistocene Homo sapiens	69.9	1	Body mass estimate from Ruff et al. (2018), SOM Table 1	C14	Vercelotti et al. 2008; direct age of skeleton 14,160-13,820 cal BP
Climente 1	0.014	22.2585	44.5899	Pleistocene Homo sapiens	63.1	1	Body mass estimate from Ruff et al. (2018), SOM Table 1	C14	Bonsall et al. 2016; direct age of skeleton 14,375-13,925 cal BP
San Teodoro 4	0.015	14.3524	38.0315	Pleistocene Homo sapiens	66.9	1	Body mass estimate from Ruff et al. (2018), SOM Table 1	C14	Mannino et al. 2011; 15,232-14,126 cal BP direct age for San Teodoro 1, associated with San Teodoro 2-4 from the Epigravettian of the site
La Madeleine 1	0.016	1.064	44.9635	Pleistocene Homo sapiens	66	1	Body mass estimate from Ruff et al. (2018), SOM Table 1	C14	Henry-Gambier et al. 2000; Magdalenian assocation C14 date to ~16 ka cal BP
Le Placard 48	0.016	0.4197	45.6897	Pleistocene Homo sapiens	66	1	Body mass estimate from Ruff et al. (2018), SOM Table 1	Archaeology	Le Mort & Gambier 1991; Most likely attribution to the early Magdalenian levels at ~16 ka cal BP
Tagliente 1	0.016	11.0056	45.5406	Pleistocene Homo sapiens	64.9	1	Body mass estimate from Ruff et al. (2018), SOM Table 1	C14	Gazzoni et al. 2012; direct age of human skeleton 16,634-15,286 cal BP
Mataha 1	0.017	35.4419	30.3286	Pleistocene Homo sapiens	58.6	1	Body mass estimate from Ruff et al. (2018), SOM Table 1	C14	Stock et al. 2005; 17,579–16,457 cal BP at 2 sigma
Cap Blanc 1	0.018	1.0969	44.9456	Pleistocene Homo sapiens	59.4	1	Measurements from Billy (1975); Ruff et al. (1997). Body mass own estimations from Arsuaga et al. (2015) formulae	C14	Bourdieret et al. 2011; reindeer bone, 18,750-18,050 (cal BP, 2 sigmas)
Lafaye 1	0.018	1.7239	44.0419	Pleistocene Homo sapiens	58.8	1	Body mass estimate from Ruff et al. (2018), SOM Table 1	C14	Henry-Gambier et al. 2000; 15,290 +/-150 years uncal BP
Chancelade 1	0.018	0.6661	45.2064	Pleistocene Homo sapiens	67.4	1	Measurements from Ruff et al. (1997); Testut (1889); Vandermeersch (1981); Body mass own estimations from Arsuaga et al. (2015) formulae.	C14	Barshay-Szmidt et al. 2016; 18,031-18,480 cal BP
Mirón 1	0.019	-3.4511	43.2464	Pleistocene Homo sapiens	56.9	1	Measurements from Carretero et al. (2015). Body mass own estimations from Arsuaga et al. (2015) formulae	C14	Straus et al. 2015; 18.9-18.7 ka cal BP
Ein Gev 1	0.019	35.6396	32.7828	Pleistocene Homo sapiens	64	1	Body mass estimate from Ruff et al. (2018), SOM Table 1	C14	Trinkaus 2018a; 18,910 ± 465 cal BP
Laugerie Basse 54298	0.019	0.9984	44.9499	Pleistocene Homo sapiens	79.8	1	Body mass estimate from Ruff et al. (2018), SOM Table 1	C14	Henry-Gambier et al. 2000; 15,700 ± 150 uncal BP
Qasr Kharaneh 1	0.019	36.463	31.729	Pleistocene Homo sapiens	59.7	1	Body mass estimate from Ruff et al. (2018), SOM Table 1	C14	Maher et al. 2012; The site dates between 19.9 and 18.6 ka cal BP based on several AMS C14 ages; midpoint taken
Qasr Kharaneh 2	0.019	36.463	31.729	Pleistocene Homo sapiens	66.5	1	Body mass estimate from Ruff et al. (2018), SOM Table 1	C14	Maher et al. 2012; The site dates between 19.9 and 18.6 ka cal BP based on several AMS C14 ages; midpoint taken
St. Germain-la-Rivière 1	0.019	0.1071	44.8919	Pleistocene Homo sapiens	59.2	1	Body mass estimate from Ruff et al. (2018), SOM Table 1	C14	Henry-Gambier et al. 2000; 15y780 ± 200 uncal BP on human remain
Tam Hang 13	0.019	104.03	20.4	Pleistocene Homo sapiens	40.5	1	Body mass estimate from Ruff et al. (2018), SOM Table 1	C14	Shackleford & Demeter 2012; 15.7 ± 0.8 ka uncal BP on TH10 skeleton, associated with the other human remains
Tam Hang 14	0.019	104.03	20.4	Pleistocene Homo sapiens	69.6	1	Body mass estimate from Ruff et al. (2018), SOM Table 1	C14	Shackleford & Demeter 2012; 15.7 ± 0.8 ka uncal BP on TH10 skeleton, associated with the other human remains
Tam Hang 2	0.019	104.03	20.4	Pleistocene Homo sapiens	50.6	1	Body mass estimate from Ruff et al. (2018), SOM Table 1	C14	Shackleford & Demeter 2012; 15.7 ± 0.8 ka uncal BP on TH10 skeleton, associated with the other human remains
Tam Hang 22	0.019	104.03	20.4	Pleistocene Homo sapiens	57.7	1	Body mass estimate from Ruff et al. (2018), SOM Table 1	C14	Shackleford & Demeter 2012; 15.7 ± 0.8 ka uncal BP on TH10 skeleton, associated with the other human remains
Tam Hang 3	0.019	104.03	20.4	Pleistocene Homo sapiens	50.6	1	Body mass estimate from Ruff et al. (2018), SOM Table 1	C14	Shackleford & Demeter 2012; 15.7 ± 0.8 ka uncal BP on TH10 skeleton, associated with the other human remains
Tam Hang 7	0.019	104.03	20.4	Pleistocene Homo sapiens	44.3	1	Body mass estimate from Ruff et al. (2018), SOM Table 1	C14	Shackleford & Demeter 2012; 15.7 ± 0.8 ka uncal BP on TH10 skeleton, associated with the other human remains
Mittlere Klause (Neuessig 2)	0.02	11.7846	48.9347	Pleistocene Homo sapiens	72	1	Estimate from Trinkaus et al. (2014)	C14	Street et al. 2006; 18,590 ± 260 uncal BP
Kubbaniya 1	0.02	32.8997	24.0889	Pleistocene Homo sapiens	71.8	1	Estimate from Trinkaus et al. (2014)	C14	Wendorf et al. 1988; Multiple C14 ages range between 18,000-17,000 yr uncal BP
Minatogawa 1	0.021	127.679	26.2122	Pleistocene Homo sapiens	63.3	1	Measurements from Baba & Endo (1982). Body mass own estimations from Arsuaga et al. (2015) formulae	C14	Kaifu et al. 2009; Charcoal dating of layers with human remains range from 19,900 and 21,800 cal BP; midpoint taken
Minatogawa 2	0.021	127.679	26.2122	Pleistocene Homo sapiens	48.6	1	Measurements from Baba & Endo (1982). Body mass own estimations from Arsuaga et al. (2015) formulae	C14	Kaifu et al. 2009; Charcoal dating of layers with human remains range from 19,900 and 21,800 cal BP; midpoint taken
Minatogawa 3	0.021	127.679	26.2122	Pleistocene Homo sapiens	50.8	1	Measurements from Baba & Endo (1982). Body mass own estimations from Arsuaga et al. (2015) formulae	C14	Kaifu et al. 2009; Charcoal dating of layers with human remains range from 19,900 and 21,800 cal BP; midpoint taken
Minatogawa 4	0.021	127.679	26.2122	Pleistocene Homo sapiens	47.4	1	Measurements from Baba & Endo (1982). Body mass own estimations from Arsuaga et al. (2015) formulae	C14	Kaifu et al. 2009; Charcoal dating of layers with human remains range from 19,900 and 21,800 cal BP; midpoint taken
Ohalo 2	0.023	35.5717	32.7198	Pleistocene Homo sapiens	74.9	1	Measurements from Ruff et al. (1997);Trinkaus & Ruff (2012); Gómez-Olivencia (Pers. Comm). Body mass own estimations from Arsuaga et al. (2015) formulae	C14	Trinkaus 2018b; multiple ages converge on ~23,000 cal BP
Caviglione 1	0.024	7.5293	43.7866	Pleistocene Homo sapiens	68.1	1	Measurements from Ruff et al. (1997); Trinkaus (2011). Body mass own estimations from Arsuaga et al. (2015) formulae	C14	Valladas et al., 2016, p.437; 22,400–26,700 cal BP
Veneri 1	0.027	18.13	40.05	Pleistocene Homo sapiens	77.1	1	Measurements from Trinkaus (2011). Body mass own estimations from Arsuaga et al. (2015) formulae	Archaeology	Mallegni et al. 2000; compared the horizons with the skeletons to those of horizon 20c of Paglicci cave which is dated to ca. 27 ka cal BP (Berto et al. 2017)
Veneri 2	0.027	18.13	40.05	Pleistocene Homo sapiens	74.2	1	Measurements from Trinkaus (2011). Body mass own estimations from Arsuaga et al. (2015) formulae	Archaeology	Mallegni et al. 2000; compared the horizons with the skeletons to those of horizon 20c of Paglicci cave which is dated to ca. 27 ka cal BP (Berto et al. 2017)
Abri Pataud 1	0.027	1.0125	44.9369	Pleistocene Homo sapiens	69.7	1	Measurements from Billy (1975) and own data. Body mass own estimations from McHenry (1992) formulae	C14	Nespoulet et al. 2013; Multiple C14 ages converge on 28-26 ka cal BP
Paglicci 25	0.028	15.5533	41.6904	Pleistocene Homo sapiens	61.7	1	Measurements from Ruff et al. (1997);Trinkaus (2011). Body mass own estimations from Arsuaga et al. (2015) formulae	C14	Ronchitelli et al. 2015: Table 1; Berto et al. 2017; Layer 21 with human remains date range from 29-27 ka cal BP
Baousso da Torre 1	0.028	7.5356	43.7833	Pleistocene Homo sapiens	76.9	1	Body mass estimate from Ruff et al. (2018), SOM Table 1	Archaeology, Stratigraphy	Alciati et al. 2005; Gravettian age, archaeological correlation with uncalibrated C14 ages from Arene Candide 1 (Principe) & Barma Grande 6): 23440 +/- 190 (Pettitt et al. 2003) and 24800 +/- 800 (Formicola et al. 2004). No direct ages.
Baousso da Torre 2	0.028	7.5356	43.7833	Pleistocene Homo sapiens	72.1	1	Body mass estimate from Ruff et al. (2018), SOM Table 1	Archaeology, Stratigraphy	Alciati et al. 2005; Gravettian age, archaeological correlation with uncalibrated C14 ages from Arene Candide 1 (Principe) & Barma Grande 6): 23440 +/- 190 (Pettitt et al. 2003) and 24800 +/- 800 (Formicola et al. 2004). No direct ages.
Grotte des Enfants 4	0.028	7.5293	43.7866	Pleistocene Homo sapiens	82.3	1	Body mass estimate from Ruff et al. (2018), SOM Table 1	Archaeology, Stratigraphy	Alciati et al. 2005; Gravettian age, archaeological correlation with uncalibrated C14 ages from Arene Candide 1 (Principe) & Barma Grande 6): 23440 +/- 190 (Pettitt et al. 2003) and 24800 +/- 800 (Formicola et al. 2004). No direct ages.
Grotte des Enfants 5	0.028	7.5293	43.7866	Pleistocene Homo sapiens	60.8	1	Body mass estimate from Ruff et al. (2018), SOM Table 1	Archaeology, Stratigraphy	Alciati et al. 2005; Gravettian age, archaeological correlation with uncalibrated C14 ages from Arene Candide 1 (Principe) & Barma Grande 6): 23440 +/- 190 (Pettitt et al. 2003) and 24800 +/- 800 (Formicola et al. 2004). No direct ages.
Rochette 1	0.028	1.0886	45.0106	Pleistocene Homo sapiens	66.7	1	Measurements from Ruff et al. (1997). BM own estimations from Arsuaga et al. (2015) formulae	C14	Orschiedt 2002; 23,630 ± 130 uncal BP (OxA-11053)
Ostuni 1	0.028	17.578	40.732	Pleistocene Homo sapiens	67.2	1	Body mass estimate from Ruff et al. (2018), SOM Table 1	C14	Fu et al. 2016 Suppl; 27,810-27,430 cal BP and 29,310-28,640 cal BP; average is taken
Barma Grande 2	0.029	7.536	43.738	Pleistocene Homo sapiens	82.3	1	Measurements from Ruff et al. (1997); Trinkaus (2011). Body mass own estimations from Arsuaga et al. (2015) formulae	C14, Stratigrapghy	Formicola et al., 2004; 24800 ± 800 uncal BP (OxA-10093), based on direct AMS radiocarbon date of BG 6, with BG2 likely contemporaneous
Barma Grande 4	0.029	7.536	43.738	Pleistocene Homo sapiens	86.8	1	Body mass estimate from Ruff et al. (2018), SOM Table 1	C14, Stratigrapghy	Formicola et al., 2004; 24800 ± 800 uncal BP (OxA-10093), based on direct AMS radiocarbon date of BG 6, with BG4 likely contemporaneous
Predmostí 3	0.031	17.4374	49.4679	Pleistocene Homo sapiens	70.1	1	Measurements from Ruff et al. (1997); Trinkaus (2011). Body mass own estimations from Arsuaga et al. (2015) formulae	C14	Svoboda 2008; Age ranges are summarized as 27-25 uncal BP for the burials
Predmostí 4	0.031	17.4374	49.4679	Pleistocene Homo sapiens	70.5	1	Measurements from Ruff et al. (1997); Trinkaus (2011). Body mass own estimations from Arsuaga et al. (2015) formulae	C14	Svoboda 2008; Age ranges are summarized as 27-25 uncal BP for the burials
Predmostí 9	0.031	17.4374	49.4679	Pleistocene Homo sapiens	58.8	1	Measurements from Ruff et al. (1997); Trinkaus (2011). Body mass own estimations from Arsuaga et al. (2015) formulae	C14	Svoboda 2008; Age ranges are summarized as 27-25 uncal BP for the burials
Dolní Vestonice 13	0.031	16.626	48.882	Pleistocene Homo sapiens	71.2	1	Measurements from Sládek et al. (2000). Body mass own estimations from Arsuaga et al. (2015) formulae	C14	Fewlass et al. 2019; 31,250–30,880 cal BP, 2 sigma
Dolní Vestonice 14	0.031	16.626	48.882	Pleistocene Homo sapiens	79.4	1	Measurements from Ruff etal. (1997); Sládek et al. (2000). Body mass own estimations from Arsuaga et al. (2015) formulae	C14	Fewlass et al. 2019; 31,120–30,730 cal BP, 2 sigma
Dolní Vestonice 15	0.031	16.626	48.882	Pleistocene Homo sapiens	69.8	1	Measurements from Sládek et al. (2000). Body mass own estimations from Arsuaga et al. (2015) formulae	C14	Fewlass et al. 2019; 31,110–30,720 cal BP, 2 sigma
Dolní Vestonice 16	0.031	16.626	48.882	Pleistocene Homo sapiens	78	1	Measurements from Sládek et al. (2000). Body mass own estimations from Arsuaga et al. (2015) formulae	C14	Fewlass et al. 2019; 31,350–30,970 cal BP, 2 sigma
Dolní Vestonice 3	0.031	16.626	48.882	Pleistocene Homo sapiens	55.8	1	Measurements from Ruff et al. (1997); Sládek et al. (2000). Body mass own estimations from Arsuaga et al. (2015) formulae	C14,	Nerudova et al. 2019; 25,870 ± 220 uncal BP
Predmostí 1	0.031	17.4374	49.4679	Pleistocene Homo sapiens	56.5	1	Measurements from Ruff et al. (1997); Trinkaus (2011). Body mass own estimations from Arsuaga et al. (2015) formulae	C14	Svoboda 2008; Age ranges are summarized as 27-25 ka uncal BP for the burials
Predmostí 10	0.031	17.4374	49.4679	Pleistocene Homo sapiens	71.9	1	Measurements from Ruff et al. (1997); Trinkaus (2011). Body mass own estimations from Arsuaga et al. (2015) formulae	C14	Svoboda 2008; Age ranges are summarized as 27-25 ka uncal BP for the burials
Predmostí 14	0.031	17.4374	49.4679	Pleistocene Homo sapiens	68.5	1	Measurements from Ruff et al. (1997); Trinkaus (2011). Body mass own estimations from Arsuaga et al. (2015) formulae	C14	Svoboda 2008; Age ranges are summarized as 27-25 ka uncal BP for the burials
Cro-magnon 1 (CM-1)	0.032	1.0372	44.9366	Pleistocene Homo sapiens	70.3	1	Measurements from McCown & Keith (1939); Ruff et al. (1997); Trinkaus (2011). Body mass own estimations from Arsuaga et al. (2015) formulae	C14	Henry-Gambier 2002; 31,324-32,666 cal BP on Littorina shell associated with the human remains
Cro-magnon 4315	0.032	1.0372	44.9366	Pleistocene Homo sapiens	73.5	1	Measurements from Ruff et al. (1997). Body mass own estimations from Arsuaga et al. (2015) formulae	C14	Henry-Gambier 2002; 31,324-32,666 cal BP on Littorina shell associated with the human remains
Cro-magnon 4317 (CM-2)	0.032	1.0372	44.9366	Pleistocene Homo sapiens	61.7	1	Measurements from Ruff et al. (1997). Body mass own estimations from Arsuaga et al. (2015) formulae	C14	Henry-Gambier 2002; 31,324-32,666 cal BP on Littorina shell associated with the human remains
Cro-magnon 4337	0.032	1.0372	44.9366	Pleistocene Homo sapiens	81.1	1	Own measurements. Body mass own estimations from McHenry (1992) formulae	C14	Henry-Gambier 2002; 31,324-32,666 cal BP on Littorina shell associated with the human remains
Sunghir 1	0.033	40.51	56.18	Pleistocene Homo sapiens	78.9	1	Measurements from Trinkaus et al. (2014). Body mass own estimations from Arsuaga et al. (2015) formulae	C14	Sikora et al. 2017 Suppl, Table S1; 33,875-31,770 cal BP
Paviland 1	0.034	-4.212	51.547	Pleistocene Homo sapiens	74	1	Measurements from Trinkaus (2000). Body mass own estimations from Arsuaga et al. (2015) formulae	C14	Jacobi & Higham 2008; 34,050–33,260 cal BP (95.4 prob.)
Mladec 21	0.035	17.019	49.701	Pleistocene Homo sapiens	65.6	1	Measurements from Trinkaus et al. (2014). Body mass own estimations from Arsuaga et al. (2015) formulae	C14	Wild et al. 2005; uncalibrated ages with a midpoint of 31 ka BP
Mladec 22	0.035	17.019	49.701	Pleistocene Homo sapiens	78.5	1	Measurements from Trinkaus et al. (2014). Body mass own estimations from Arsuaga et al. (2015) formulae	C14	Wild et al. 2005; uncalibrated ages with a midpoint of 31 ka BP
Mladec 30	0.035	17.019	49.701	Pleistocene Homo sapiens	91.3	1	Measurements from Trinkaus et al. (2006). Body mass own estimations from McHenry (1992) formulae	C14	Wild et al. 2005; uncalibrated ages with a midpoint of 31 ka BP
Zhoukoudian-UC 105	0.036	115.917	39.667	Pleistocene Homo sapiens	71.8	1	Estimate from Trinkaus et al. (2014)	C14	Li et al. 2018; Preferred age of 33,551-38,376 cal BP based on close association with the anthropogenic materials from Layer 4
Zhoukoudian-UC 117	0.036	115.917	39.667	Pleistocene Homo sapiens	59	1	Estimate from Trinkaus et al. (2014)	C14	Li et al. 2018; Preferred age of 33,551-38,376 cal BP based on close association with the anthropogenic materials from Layer 4
Nazlet Khater 2	0.039	31.3748	26.7833	Pleistocene Homo sapiens	67.7	1	Body mass estimate from Ruff et al. (2018), SOM Table 1	C14	Vermeersch 2002; 39,399 ± 176 cal BC directly from NK2
Neandertal 1 (Feldhofer)	0.04	6.9456	51.2275	Neanderthals	81.4	1	Measurements from Heim (1982); Arsuaga et al. (2015). Body mass own estimations from Arsuaga et al. (2015) formulae	C14	Schmitz et al. 2002; 40,394 +/- 512 cal BP direct age of fossil
Spy 2	0.04	4.7167	50.4833	Neanderthals	82.6	1	Measurements from Endo & Kimura (1970);Heim (1982). Body mass own estimations from Arsuaga et al. (2015) formulae	C14	Semal et al. 2009; uncalibrated ages with midpoint of 36 ka BP
Fonds-de-Foret 1	0.04	5.7	50.567	Neanderthals	73.5	1	Measurements from Trinkaus (2011). Body mass own estimations from Arsuaga et al. (2015) formulae	Archaeology, Stratigraphy	Toussaint et al. 2004; Comparable in anatomy and likely age to the Spy fossils, archaeological association with Quina Mousterian (early MIS3, absence of Neanderthals in Belgium during MIS 4)
Tianyuan 1	0.0405	115.871	39.6578	Pleistocene Homo sapiens	71.4	1	Measurements from Shang & Trinkaus (2010). Body mass own estimations from McHenry (1992) formulae	C14	Shang et al. 2007; 42–39 ka cal BP based on 6 ages from Layer 3; midpoint taken
La Quina H1	0.042	0.3056	45.5203	Neanderthals	72.7	1	Own measurements. Body mass own estimations from McHenry (1992) formulae	Stratigraphy; Paleoenvironment	Débenath & Jelinek 1998; Stratigraphic and paleoenvironmental indication suggest MIS 4 age
La Ferrassie 1	0.044	0.938	44.9519	Neanderthals	90.5	1	Measurements from Heim (1982). Body mass own estimations from Arsuaga et al. (2015) formulae	OSL, C14	Guérin et al. 2015; La Ferrassie 1 and 2 skeletons are most likely dated to ∼43–45 ka
La Ferrassie 2	0.044	0.938	44.9519	Neanderthals	67.8	1	Measurements from Heim (1982). Body mass own estimations from Arsuaga et al. (2015) formulae	OSL, C14	Guérin et al. 2015; La Ferrassie 1 and 2 skeletons are most likely dated to ∼43–45 ka
Baigara (talus)	0.045	68.85	58.03	Pleistocene Homo sapiens	86.6	1	Measurements from Kuzmin et al. (2009). Body mass own estimations from McHenry (1992) formulae	C14	Kuzmin et al. 2009; radiocarbon ages of >40 ka BP, likely between 43-40 ka uncal BP
Sima de las Palomas 77	0.045	-0.8958	37.7997	Neanderthals	66.9	1	Measurements from Walker et al. (2011b). Body mass own estimations from Arsuaga et al. (2015) formulae	C14, U-Series, OSL	Walker et al. 2011b; Walker et al. 2012; Between ~40-50 ka
El Sidrón (SDR-1609)	0.045	-5.3289	43.3836	Neanderthals	82.6	1	Measurements from Trinkaus (2011). Body mass own estimations from Arsuaga et al. (2015) formulae	C14, ESR, OSL	Torres et al. 2010; Multidisciplinary dating methods suggest age range of ~40-50 ka for the human fossils
Shanidar 1	0.048	44.2208	36.8303	Neanderthals	67.8	1	Measurements from Trinkaus (1983) and own data. Body mass own estimations from McHenry (1992) formulae	C14; Stratigraphy	Cowgill et al. 2007, Pomeroy et al. 2017; Approximately 50-46 ka
Shanidar 3	0.048	44.2208	36.8303	Neanderthals	72.7	1	Measurements from Trinkaus (1983) and own data. Body mass own estimations from McHenry (1992) formulae	C14; Stratigraphy	Cowgill et al. 2007, Pomeroy et al. 2017; Approximately 50-46 ka
Shanidar 5	0.048	44.2208	36.8303	Neanderthals	71.2	1	Measurements from Trinkaus (1983). Body mass own estimations from Carretero et al. (2012) and Arsuaga et al. (2015) formulae	Cowgill et al. 2007, Pomeroy et al. 2017; Inferred dates from stratigraphy of ca 100-60 ka	Cowgill et al. 2007, Pomeroy et al. 2017; Approximately 50-46 ka
La Chapelle-aux-Saints 1	0.0515	1.7261	44.9881	Neanderthals	81.7	1	Measurements from Heim (1982);Ruff et al. (1997). Body mass own estimations from Arsuaga et al. (2015) formulae	ESR	Raynal 1990; 56 +/- 4 ka & 47 +/- 3 ka ; Midpoint of ages taken
Sima de las Palomas 92	0.054	-0.8958	37.7997	Neanderthals	63.7	1	Measurements from Walker et al. (2011a). Body mass own estimations from Arsuaga et al. (2015) formulae	U-Series	Walker et al. 2011b Suppl.; from three LA-ICP-MS Uranium series estimates (54,100 ± 3,850 cal BP)
Amud 1	0.055	35.5016	32.8721	Neanderthals	72.1	1	Measurements from Endo & Kimura (1970);Arsuaga et al. (2015). Body mass own estimations from Arsuaga et al. (2015) formulae	TL, ESR, U-Th	Valladas et al., 1999; Rink et al., 2001; TL age of 57.6 +/- 3.7 ka; ESR and U/Th age of 53 +/- 8 ka; average of ages taken
Sima de las Palomas 96	0.055	-0.8958	37.7997	Neanderthals	61	1	Measurements from Walker et al. (2011a). Body mass own estimations from Arsuaga et al. (2015) formulae	OSL & U-Series	Walker et al. 2012; ~50-60 ka cal BP, ages from Conglomerate A
Kebara 2	0.06	34.9355	32.5578	Neanderthals	72.4	1	Measurements from Carretero et al. (2012);Arsuaga et al. (2015). Body mass own estimations from Arsuaga et al. (2015) formulae	TL & ESR	Bar-Yosef et al. 1992; 61-59 ka BP TL & 64-60 ka BP ESR
Regourdou 1	0.066	1.2065	45.0518	Neanderthals	64.4	1	Measurements from Vandermeersch & Trinkaus (1995) and own data. Body mass own estimations from McHenry (1992) formulae	Stratigraphy	Bonifay et al., 2007; Stratigraphy and faunal remains from Level 4 suggest accumulated during moderately warm phase of MIS 4; Midpoint of MIS 4 used
Combe Grenal 30	0.07	1.2269	44.8056	Neanderthals	63.5	1	Measurements from Garralda & Vandermeersch (2000). Body mass own estimations from McHenry (1992) formulae	Archaeology, Stratigraphy, Paleoenvironment	Garralda & Vandermeersch 2000; Relative ages, paleoenvironmental indicators and Quina Mousterian association suggest age between 65-75 ka
Kiik-Koba 1	0.075	34.3	45.05	Neanderthals	80.2	1	Measurementes from Bonch-Osmolovski (1954) and own data. Body mass own estimations from Pablos et al. (2013a) formulae	Archaeology, Paleoenevironment	Trinkaus et al. 2008; Early MIS 4 or late MIS 5 based on paleoenvironmental and archaeological considerations; age of ~75 ka taken here
Shanidar 4	0.08	44.2208	36.8303	Neanderthals	74.6	1	Measurements from Trinkaus (1983). Body mass own estimations from Carretero et al. (2012) and Arsuaga et al. (2015) formulae	Stratigraphy	Cowgill et al. 2007, Pomeroy et al. 2017; Inferred dates from stratigraphy of ca 100-60 ka
Qafzeh 3	0.095	35.3	32.679	Pleistocene Homo sapiens	46.7	1	Measurements from Vandermeersch (1981). Body mass own estimations from McHenry (1992) formulae	ESR, TL	Valladas et al. 1988; ∼90 to 100 ka bp based on TL; Schwarcz et al. 1998 early uptake ESR model age of 96 +/- 13 ka
Qafzeh 8	0.095	35.3	32.679	Pleistocene Homo sapiens	59.9	1	Measurements from Vandermeersch (1981). Body mass own estimations from McHenry (1992) formulae	ESR, TL	Valladas et al. 1988; ∼90 to 100 ka bp based on TL; Schwarcz et al. 1998 early uptake ESR model age of 96 +/- 13 ka
Qafzeh 9	0.095	35.3	32.679	Pleistocene Homo sapiens	64.4	1	Measurements from Vandermeersch (1981). Body mass own estimations from Arsuaga et al. (2015) formulae	ESR, TL	Valladas et al. 1988; ∼90 to 100 ka bp based on TL; Schwarcz et al. 1998 early uptake ESR model age of 96 +/- 13 ka
Liujiang 1	0.0965	109.417	24.15	Pleistocene Homo sapiens	42.7	1	Body mass estimate from Trinkaus et al. (2014)	U-series, Stratigraphy	Shen et al. 2002; most likely age reported to ∼111–139 ka with a mimum age of 68 ka; meanpoint of both estimates taken here
Skhul 4	0.115	34.9672	32.6707	Pleistocene Homo sapiens	72.4	2	Measurementes from McCown & Keith (1939). Body mass own estimations from Arsuaga et al. (2015) formulae	ESR, TL, U-Th	Grün et al. 2005; Ages range from 130-100 ka, midpoint taken
Skhul 5	0.115	34.9672	32.6707	Pleistocene Homo sapiens	76.9	2	Measurementes from McCown & Keith (1939). Body mass own estimations from Arsuaga et al. (2015) formulae	ESR, TL, U-Th	Grün et al. 2005; Ages range from 130-100 ka, midpoint taken
Skhul 6	0.115	34.9672	32.6707	Pleistocene Homo sapiens	69	2	Measurementes from McCown & Keith (1939). Body mass own estimations from Arsuaga et al. (2015) formulae	ESR, TL, U-Th	Grün et al. 2005; Ages range from 130-100 ka, midpoint taken
Skhul 7	0.115	34.9672	32.6707	Pleistocene Homo sapiens	57.9	2	Measurementes from McCown & Keith (1939). Body mass own estimations from McHenry (1992) formulae	ESR, TL, U-Th	Grün et al. 2005; Ages range from 130-100 ka, midpoint taken
Skhul 9	0.115	34.9672	32.6707	Pleistocene Homo sapiens	74	2	Measurementes from Ruff et al. (1997). Body mass own estimations from Arsuaga et al. (2015) formulae	ESR, TL, U-Th	Grün et al. 2005; Ages range from 130-100 ka, midpoint taken
Tabun C1	0.122	34.9661	32.6705	Neanderthals	54.2	2	Measurements from McCown & Keith (1939). Body mass own estimations from Arsuaga et al. (2015) formulae	ESR, U-series	Grün & Stringer 2000; best average estimate is 122 ± 16 ka
Krapina 207	0.13	15.8636	46.1653	Neanderthals	66	2	Measurementes from Arsuaga et al. (2015). Body mass own estimations from Arsuaga et al. (2015) formulae	ESR	Rink et al. 1995; ESR mean age of 130 +/-10 ka
Krapina 208	0.13	15.8636	46.1653	Neanderthals	68.5	2	Measurementes from Arsuaga et al. (2015). Body mass own estimations from Arsuaga et al. (2015) formulae	ESR	Rink et al. 1995; ESR mean age of 130 +/-10 ka
Krapina 209	0.13	15.8636	46.1653	Neanderthals	67.4	2	Measurementes from Arsuaga et al. (2015). Body mass own estimations from Arsuaga et al. (2015) formulae	ESR	Rink et al. 1995; ESR mean age of 130 +/-10 ka
Krapina 213	0.13	15.8636	46.1653	Neanderthals	83	2	Measurementes from Ruff et al. (1997). Body mass own estimations from Arsuaga et al. (2015) formulae	ESR	Rink et al. 1995; ESR mean age of 130 +/-10 ka
Krapina 214	0.13	15.8636	46.1653	Neanderthals	63.7	2	Measurementes from Ruff et al. (1997). Body mass own estimations from Arsuaga et al. (2015) formulae	ESR	Rink et al. 1995; ESR mean age of 130 +/-10 ka
Krapina 236	0.13	15.8636	46.1653	Neanderthals	59.7	2	Own measurements. Body mass own estimations from McHenry (1992) formulae	ESR	Rink et al. 1995; ESR mean age of 130 +/-10 ka
Krapina 237	0.13	15.8636	46.1653	Neanderthals	77.5	2	Measurements from Trinkaus (1975a;1975b). Body mass own estimations from McHenry (1992) formulae	ESR	Rink et al. 1995; ESR mean age of 130 +/-10 ka
Krapina 238.1	0.13	15.8636	46.1653	Neanderthals	53	2	Measurements from Trinkaus (1975b). Body mass own estimations from McHenry (1992) formulae	ESR	Rink et al. 1995; ESR mean age of 130 +/-10 ka
Krapina foot A	0.13	15.8636	46.1653	Neanderthals	59.2	2	Own measurements. Body mass own estimations from McHenry (1992) formulae	ESR	Rink et al. 1995; ESR mean age of 130 +/-10 ka
Omo Kibish 1	0.195	35.93	5.403	Pleistocene Homo sapiens	54.1	2	Measurements from Pearson et al. (2008). Body mass own estimations from McHenry (1992) formulae	Ar-Ar, Sapropel correlation	McDougall et al. 2005; Combined age assessment of Ar-Ar dating and sapropel correlation of 195 ± 5 ka
Grotte du Prince 1 (coxal)	0.22	7.536	43.738	Mid-Pleistocene Homo	76.2	3	Measurements from de Lumley (1972). Body mass own estimations from Arsuaga et al. (2015) formulae	U-Th; ESR; Paleoenvironment	Barral & Simone 1987; Yokoyama 1989; Rossoni-Notter et al. 2016; 220,000 ± 50 ka
Jinniushan 1	0.23	122.45	40.583	Mid-Pleistocene Homo	77.4	3	Measurements from Rosenberg et al. (2006). Body mass own estimations from Arsuaga et al. (2015) formulae	ESR, U-series	Lu et al. 2011; Ages range between 260-200 ka; midpoint taken
Broken Hill E689 (Femur)	0.3	28.433	-14.45	Mid-Pleistocene Homo	75.8	4	Body mass estimate from Ruff et al. (2018), SOM Table 1	U-series	Grün et al. 2020; Direct dating of the Broken Hill skull to 299 ± 25 thousand years (mean ± 2σ)
Broken Hill E691 (Tibia)	0.3	28.433	-14.45	Mid-Pleistocene Homo	90.1	4	Body mass estimate from Ruff et al. (2018), SOM Table 1	U-series	Grün et al. 2020; Direct dating of the Broken Hill skull to 299 ± 25 thousand years (mean ± 2σ)
Broken Hill E719	0.3	28.433	-14.45	Mid-Pleistocene Homo	73.7	4	Body mass estimate from Ruff et al. (2018), SOM Table 1	U-series	Grün et al. 2020; Direct dating of the Broken Hill skull to 299 ± 25 thousand years (mean ± 2σ)
Broken Hill E907 (Femur)	0.3	28.433	-14.45	Mid-Pleistocene Homo	82.6	4	Body mass estimate from Ruff et al. (2018), SOM Table 1	U-series	Grün et al. 2020; Direct dating of the Broken Hill skull to 299 ± 25 thousand years (mean ± 2σ)
Sambungmacan 2	0.4	111.131	-7.364	Mid-Pleistocene Homo	68.2	5	Measurements from Baba et al. (1990);Body mass estimated from own regressions (Will & Stock, 2015 tibia circumference)	Ar-Ar, U-Series, ESR	Indriati et al. 2011; Conflicting ESR (143 ka+20/−17) and Ar-Ar ages (546±12); Ar-Ar ages provide an absolute maximum and ESR likely minimum but an underestimateg age; on this basis an age of 0.4 Myr was chosen here
AT-1004 (coxal)	0.43	-3.514	42.3492	Mid-Pleistocene Homo	66.2	5	Measurements from Arsuaga et al. (1999). Body mass own estimations from Arsuaga et al. (2015) formulae	U-series, Stratigraphy	Arsuaga et al. 2014; U-series dating of a cave raft speleothem deposited directly on a hominin cranium from LU-6 yielded a mean age of 434 +36/–24 ka; other dating methods likewise converge on an age of ~430 ka
AT-1480	0.43	-3.514	42.3492	Mid-Pleistocene Homo	72.4	5	Measurements from Pablos et al. (2013b). Body mass own estimations from McHenry (1992) formulae	U-series, Stratigraphy	Arsuaga et al. 2014; U-series dating of a cave raft speleothem deposited directly on a hominin cranium from LU-6 yielded a mean age of 434 +36/–24 ka; other dating methods likewise converge on an age of ~430 ka
AT-1832	0.43	-3.514	42.3492	Mid-Pleistocene Homo	65.8	5	Measurements from Pablos et al. (2013b). Body mass own estimations from McHenry (1992) formulae	U-series, Stratigraphy	Arsuaga et al. 2014; U-series dating of a cave raft speleothem deposited directly on a hominin cranium from LU-6 yielded a mean age of 434 +36/–24 ka; other dating methods likewise converge on an age of ~430 ka
AT-1930	0.43	-3.514	42.3492	Mid-Pleistocene Homo	66.1	5	Measurements from Pablos et al. (2013b). Body mass own estimations from McHenry (1992) formulae	U-series, Stratigraphy	Arsuaga et al. 2014; U-series dating of a cave raft speleothem deposited directly on a hominin cranium from LU-6 yielded a mean age of 434 +36/–24 ka; other dating methods likewise converge on an age of ~430 ka
AT-2350 (coxal)	0.43	-3.514	42.3492	Mid-Pleistocene Homo	75.8	5	Measurements from Arsuaga et al. (1999). Body mass own estimations from Arsuaga et al. (2015) formulae	U-series, Stratigraphy	Arsuaga et al. 2014; U-series dating of a cave raft speleothem deposited directly on a hominin cranium from LU-6 yielded a mean age of 434 +36/–24 ka; other dating methods likewise converge on an age of ~430 ka
AT-2803	0.43	-3.514	42.3492	Mid-Pleistocene Homo	80.3	5	Measurements from Pablos et al. (2013b). Body mass own estimations from McHenry (1992) formulae	U-series, Stratigraphy	Arsuaga et al. 2014; U-series dating of a cave raft speleothem deposited directly on a hominin cranium from LU-6 yielded a mean age of 434 +36/–24 ka; other dating methods likewise converge on an age of ~430 ka
AT-3132	0.43	-3.514	42.3492	Mid-Pleistocene Homo	75.6	5	Measurements from Pablos et al. (2013b). Body mass own estimations from McHenry (1992) formulae	U-series, Stratigraphy	Arsuaga et al. 2014; U-series dating of a cave raft speleothem deposited directly on a hominin cranium from LU-6 yielded a mean age of 434 +36/–24 ka; other dating methods likewise converge on an age of ~430 ka
AT-3133	0.43	-3.514	42.3492	Mid-Pleistocene Homo	58.5	5	Measurements from Pablos et al. (2013b). Body mass own estimations from McHenry (1992) formulae	U-series, Stratigraphy	Arsuaga et al. 2014; U-series dating of a cave raft speleothem deposited directly on a hominin cranium from LU-6 yielded a mean age of 434 +36/–24 ka; other dating methods likewise converge on an age of ~430 ka
AT-4425	0.43	-3.514	42.3492	Mid-Pleistocene Homo	72.1	5	Measurements from Pablos et al. (2013b). Body mass own estimations from McHenry (1992) formulae	U-series, Stratigraphy	Arsuaga et al. 2014; U-series dating of a cave raft speleothem deposited directly on a hominin cranium from LU-6 yielded a mean age of 434 +36/–24 ka; other dating methods likewise converge on an age of ~430 ka
AT-575	0.43	-3.514	42.3492	Mid-Pleistocene Homo	64.8	5	Measurements from Pablos et al. (2013b). Body mass own estimations from McHenry (1992) formulae	U-series, Stratigraphy	Arsuaga et al. 2014; U-series dating of a cave raft speleothem deposited directly on a hominin cranium from LU-6 yielded a mean age of 434 +36/–24 ka; other dating methods likewise converge on an age of ~430 ka
AT-800 (coxal)	0.43	-3.514	42.3492	Mid-Pleistocene Homo	75.8	5	Measurements from Arsuaga et al. (1999). Body mass own estimations from Arsuaga et al. (2015) formulae	U-series, Stratigraphy	Arsuaga et al. 2014; U-series dating of a cave raft speleothem deposited directly on a hominin cranium from LU-6 yielded a mean age of 434 +36/–24 ka; other dating methods likewise converge on an age of ~430 ka
AT-835+AT-2501 (coxal)	0.43	-3.514	42.3492	Mid-Pleistocene Homo	77.8	5	Measurements from Arsuaga et al. (1999). Body mass own estimations from Arsuaga et al. (2015) formulae	U-series, Stratigraphy	Arsuaga et al. 2014; U-series dating of a cave raft speleothem deposited directly on a hominin cranium from LU-6 yielded a mean age of 434 +36/–24 ka; other dating methods likewise converge on an age of ~430 ka
AT-859	0.43	-3.514	42.3492	Mid-Pleistocene Homo	63.8	5	Measurements from Pablos et al. (2013b). Body mass own estimations from McHenry (1992) formulae	U-series, Stratigraphy	Arsuaga et al. 2014; U-series dating of a cave raft speleothem deposited directly on a hominin cranium from LU-6 yielded a mean age of 434 +36/–24 ka; other dating methods likewise converge on an age of ~430 ka
AT-860	0.43	-3.514	42.3492	Mid-Pleistocene Homo	62.5	5	Measurements from Pablos et al. (2013b). Body mass own estimations from McHenry (1992) formulae	U-series, Stratigraphy	Arsuaga et al. 2014; U-series dating of a cave raft speleothem deposited directly on a hominin cranium from LU-6 yielded a mean age of 434 +36/–24 ka; other dating methods likewise converge on an age of ~430 ka
SH Coxal 1 (Coxal)	0.43	-3.514	42.3492	Mid-Pleistocene Homo	56.9	5	Measurements from Arsuaga et al. (1999). Body mass own estimations from Arsuaga et al. (2015) formulae	U-series, Stratigraphy	Arsuaga et al. 2014; U-series dating of a cave raft speleothem deposited directly on a hominin cranium from LU-6 yielded a mean age of 434 +36/–24 ka; other dating methods likewise converge on an age of ~430 ka
SH Femur IV/V	0.43	-3.514	42.3492	Mid-Pleistocene Homo	69	5	Measurements from Arsuaga et al. (2015). Body mass own estimations from Arsuaga et al. (2015) formulae	U-series, Stratigraphy	Arsuaga et al. 2014; U-series dating of a cave raft speleothem deposited directly on a hominin cranium from LU-6 yielded a mean age of 434 +36/–24 ka; other dating methods likewise converge on an age of ~430 ka
SH Femur X	0.43	-3.514	42.3492	Mid-Pleistocene Homo	83.3	5	Measurements from Arsuaga et al. (2015). Body mass own estimations from Arsuaga et al. (2015) formulae	U-series, Stratigraphy	Arsuaga et al. 2014; U-series dating of a cave raft speleothem deposited directly on a hominin cranium from LU-6 yielded a mean age of 434 +36/–24 ka; other dating methods likewise converge on an age of ~430 ka
SH Femur XI	0.43	-3.514	42.3492	Mid-Pleistocene Homo	58.3	5	Measurements from Arsuaga et al. (2015). Body mass own estimations from Arsuaga et al. (2015) formulae	U-series, Stratigraphy	Arsuaga et al. 2014; U-series dating of a cave raft speleothem deposited directly on a hominin cranium from LU-6 yielded a mean age of 434 +36/–24 ka; other dating methods likewise converge on an age of ~430 ka
SH Femur XII/XIII	0.43	-3.514	42.3492	Mid-Pleistocene Homo	73.8	5	Measurements from Arsuaga et al. (2015). Body mass own estimations from Arsuaga et al. (2015) formulae	U-series, Stratigraphy	Arsuaga et al. 2014; U-series dating of a cave raft speleothem deposited directly on a hominin cranium from LU-6 yielded a mean age of 434 +36/–24 ka; other dating methods likewise converge on an age of ~430 ka
SH Femur XVI	0.43	-3.514	42.3492	Mid-Pleistocene Homo	56.9	5	Measurements from Arsuaga et al. (2015). Body mass own estimations from Arsuaga et al. (2015) formulae	U-series, Stratigraphy	Arsuaga et al. 2014; U-series dating of a cave raft speleothem deposited directly on a hominin cranium from LU-6 yielded a mean age of 434 +36/–24 ka; other dating methods likewise converge on an age of ~430 ka
SH foot association 1	0.43	-3.514	42.3492	Mid-Pleistocene Homo	73	5	Measurements from Pablos et al. (2013b; 2014). Body mass own estimations from McHenry (1992) formulae	U-series, Stratigraphy	Arsuaga et al. 2014; U-series dating of a cave raft speleothem deposited directly on a hominin cranium from LU-6 yielded a mean age of 434 +36/–24 ka; other dating methods likewise converge on an age of ~430 ka
SH foot association 2	0.43	-3.514	42.3492	Mid-Pleistocene Homo	57.6	5	Measurements from Pablos et al. (2013b; 2014). Body mass own estimations from McHenry (1992) formulae	U-series, Stratigraphy	Arsuaga et al. 2014; U-series dating of a cave raft speleothem deposited directly on a hominin cranium from LU-6 yielded a mean age of 434 +36/–24 ka; other dating methods likewise converge on an age of ~430 ka
SH foot association 5	0.43	-3.514	42.3492	Mid-Pleistocene Homo	90.7	5	Measurements from Pablos et al. (2013b;2014). Body mass own estimations from McHenry (1992) formulae	U-series, Stratigraphy	Arsuaga et al. 2014; U-series dating of a cave raft speleothem deposited directly on a hominin cranium from LU-6 yielded a mean age of 434 +36/–24 ka; other dating methods likewise converge on an age of ~430 ka
SH foot association 8	0.43	-3.514	42.3492	Mid-Pleistocene Homo	65.7	5	Measurements from Pablos et al. (2013b;2014). Body mass own estimations from McHenry (1992) formulae	U-series, Stratigraphy	Arsuaga et al. 2014; U-series dating of a cave raft speleothem deposited directly on a hominin cranium from LU-6 yielded a mean age of 434 +36/–24 ka; other dating methods likewise converge on an age of ~430 ka
SH foot association 9	0.43	-3.514	42.3492	Mid-Pleistocene Homo	62.6	5	Measurements from Pablos et al. (2013b;2014). Body mass own estimations from McHenry (1992) formulae	U-series, Stratigraphy	Arsuaga et al. 2014; U-series dating of a cave raft speleothem deposited directly on a hominin cranium from LU-6 yielded a mean age of 434 +36/–24 ka; other dating methods likewise converge on an age of ~430 ka
SH Pelvis 1	0.43	-3.514	42.3492	Mid-Pleistocene Homo	78.7	5	Measurements from Arsuaga et al. (1999); Bonmatí et al. (2010). Body mass own estimations from Arsuaga et al. (2015) formulae	U-series,OSL, Paleomagnetism, Stratigraphy	Arsuaga et al. 2014; U-series dating of a cave raft speleothem deposited directly on a hominin cranium from LU-6 yielded a mean age of 434 +36/–24 ka; other dating methods likewise converge on an age of ~430 ka
Arago 44	0.438	2.755	42.839	Mid-Pleistocene Homo	79.6	5	Measurements from Arsuaga et al. (2015). Body mass own estimations from Arsuaga et al. (2015) formulae	ESR, U-series	Falgueres et al. 2015; Most recent age determinations provide an age of 438 ± 31 ka for G level which yielded the human remains
ThI94-UA28-7 (Thomas Quarry)	0.5	-7.7034	33.5667	Mid-Pleistocene Homo	59.8	6	Measurements from Daujeard et al. 2016 (Table 1); Body mass estimated with own regressions (Will & Stock, 2015 Femoral AP/ML diameters)	Indriati et al. 2011; Conflicting ESR (143 ka+20/−17) and Ar-Ar ages (546±12); Ar-Ar ages provide an absolute maximum and ESR likely minimum but an underestimateg age; on this basis an age of 0.4 Myr was chosen here	Daujeard et al. 2016; ESR and U-Series for a human premolar provided age of 501 ka +94/-74
Boxgrove	0.5	-0.6981	50.87	Mid-Pleistocene Homo	82.8	6	Measurements from Stringer et al. (1998); estimated body mass from own regressions (Will & Stock, 2015 from tibia circumference)	Stratigraphy, Paleoenvironment	Roberts et al., 1994, Buck & Stringer 2015; dated to MIS 13 (~534–478 ka) primarily by biostratigraphy
KNM-BK 66	0.51	36.214	0.583	Mid-Pleistocene Homo	55.9	6	Masurements from Solan & Day (1992); Body mass calculated from own regressions (Will & Stock, 2015 from U1 and U17)	Ar-Ar	Deino & McBrearty 2002; KNM-BK 66 dated to approximately 0.510–0.512 Ma
Trinil I	0.54	113.354	-7.3663	Mid-Pleistocene Homo	51.7	6	Multivariate body mass estimate from Grabowski et al. (2015)	Ar-Ar	Joordens et al. 2015; 0.54 ± 0.10 Myr as best representation of Hauptknochenschicht age
Trinil II	0.54	113.354	-7.3663	Mid-Pleistocene Homo	50	6	Multivariate body mass estimate from Grabowski et al. (2015)	Ar-Ar	Joordens et al. 2015; 0.54 ± 0.10 Myr as best representation of Hauptknochenschicht age
Trinil III	0.54	113.354	-7.3663	Mid-Pleistocene Homo	49.3	6	Multivariate body mass estimate from Grabowski et al. (2015)	Ar-Ar	Joordens et al. 2015; 0.54 ± 0.10 Myr as best representation of Hauptknochenschicht age
Trinil IV	0.54	113.354	-7.3663	Mid-Pleistocene Homo	51.8	6	Multivariate body mass estimate from Grabowski et al. (2015)	Ar-Ar	Joordens et al. 2015; 0.54 ± 0.10 Myr as best representation of Hauptknochenschicht age
Ain Maarouf 1	0.7	-5.35	33.633	Mid-Pleistocene Homo	53.3	8	Measurements from Trinkaus & Ruff (2002; estimated max. femur length); estimates calculated from own regressions (Will & Stock, 2015); Dating after Hublin (2002)	Paleoenvironment	Hublin 2002; early Middle Pleistocene age primarily by biostratigraphy, similarities to Tighenif fossil noted
OH 28	0.7	35.35	-2.983	Mid-Pleistocene Homo	62.2	8	Multivariate body mass estimate from Grabowski et al. (2015)	Paleomagnetism, Stratigraphy	Hay 1976, Njau et al. 2020; Age range of 0.8-0.6 Mya based on stratigraphy, paleomagnetism and inferred sedimentation rates
Gesher Benot Ya'acov 1	0.75	35.6289	33.0081	Mid-Pleistocene Homo	52	8	Measurements from Trinkaus & Ruff (2012; estimated max. femur length); Body mass estimates calculated from own regressions (Will & Stock, 2015)	ESR, U-series, Stratigraphy, Paleoenvironment	Goren-Inbar et al. 2004, Rink & Schwarcz 2004; Multiple age determinations from different methods converge to date the entire sedimentary sequence with the human fossil to 800-700 ka
Zhoukoudian Femur 1	0.77	115.917	39.683	Mid-Pleistocene Homo	54.8	8	Multivariate body mass estimate from Grabowski et al. (2015)	26Al/10Be, Paleomagnetism, Paleoenvironment	Shen et al. 2009; 0.77 ± 0.08 million years (Myr, mean ± s.e.m.) most recent assessment, provides the best age estimate for lower cultural layers 7–10 in which the majority of hominin fossils were found. Paleomagnetic readings and paleoenvironmental indicators match this age.
Zhoukoudian Femur 4	0.77	115.917	39.683	Mid-Pleistocene Homo	54.3	8	Multivariate body mass estimate from Grabowski et al. (2015)	26Al/10Be, Paleomagnetism, Paleoenvironment	Shen et al. 2009; 0.77 ± 0.08 million years (Myr, mean ± s.e.m.) most recent assessment, provides the best age estimate for lower cultural layers 7–10 in which the majority of hominin fossils were found. Paleomagnetic readings and paleoenvironmental indicators match this age.
Zhoukoudian VI	0.77	115.917	39.683	Mid-Pleistocene Homo	51.6	8	Multivariate body mass estimate from Grabowski et al. (2015)	26Al/10Be, Paleomagnetism, Paleoenvironment	Shen et al. 2009; 0.77 ± 0.08 million years (Myr, mean ± s.e.m.) most recent assessment, provides the best age estimate for lower cultural layers 7–10 in which the majority of hominin fossils were found. Paleomagnetic readings and paleoenvironmental indicators match this age.
TD6 Hominin 10	0.85	-3.5129	42.3514	Mid-Pleistocene Homo	76	9	Measurements from Pablos et al. (2012). Body mass own estimations from McHenry (1992) formulae	ESR, Paleomagnetism	Moreno et al. 2015; Absolute ages for level TD6 range consistently between 900-800 ka, below the Brunhes-Matuyama boundary in TD7; midpoint of these estimates taken
OH 34	0.9	35.35	-2.983	Mid-Pleistocene Homo	55.3	9	Measurements from Day & Molleson (1976); Stature and BM estimates calculated from own regression (Will & Stock, 2015)	Paleomagnetism, Stratigraphy	Hay 1976, Njau et al. 2020; Age range of 1.0-0.8 Mya based on stratigraphy (Hay 1976), paleomagnetism and inferred sedimentation rates (see also Njau et al. 2020)
	*see Comments & References							*see Comments & References

## Sheet: Comments & References
Comments
All Dating Methods	For all age sources, most recent determinations were favored over older ones (i.e. for conflicting ones); for multiple (reliable) ages, the midpoint of the estimates was taken
C14	All C14 ages are given/calculated in cal BP; most recent age determinations were favorized over older determinations (i.e. AMS over convential C14); if several ages exist either midpoint or calculated mean age by the original source was taken
References
Alciati et al. 2005	Alciati, G., Ascenzi, A., Borgognini, S., Canci, A., Formicola, V., Giacobini, G., ... & Vacca, E. (2005). Catalogue of Italian fossil human remains from the Palaeolithic to the Mesolithic (Vol. 83, pp. 1-184). Centro Stampa d'Ateneo.
Antoine et al. 2013	Antoine, D. M., Zazzo, A., & Friedman, R. (2013). Revisiting Jebel Sahaba: new apatite radiocarbon dates for one of the Nile valley's earliest cemeteries. In American Journal of Physical Anthropology (Vol. 150, pp. 68)
Arsuaga et al. 2014	Arsuaga, J. L., Martínez, I., Arnold, L. J., Aranburu, A., Gracia-Téllez, A., Sharp, W. D., ... & Poza-Rey, E. (2014). Neandertal roots: Cranial and chronological evidence from Sima de los Huesos. Science, 344(6190), 1358-1363.
Baral & Simone 1987	Barral, L., Simone, S., 1987. Grotta del Principe. In: Melli, P., Del Lucchese, A. (Eds.), Archeologia in Liguria, III.1, Scavi e scoperte 1982e1986. Soprintendenza della Liguria, Genova, pp. 177e184.
Barshay-Szmidt et al. 2016	Barshay-Szmidt, C., Costamagno, S., Henry-Gambier, D., Laroulandie, V., Pétillon, J. M., Boudadi-Maligne, M., ... & Mallye, J. B. (2016). New extensive focused AMS 14C dating of the Middle and Upper Magdalenian of the western Aquitaine/Pyrenean region of France (ca. 19–14 ka cal BP): Proposing a new model for its chronological phases and for the timing of occupation. Quaternary International, 414…
Bar-Yosef et al. 1992	Bar-Yosef, O., Goldberg, H. L., Meignen, L., Rak, Y., Speth, J. D., Tchernov, E., Tillier, A. M., ... & Hole, F. (1992). The excavations in Kebara Cave, Mt. Carmel. Current Anthropology, 33, 497-550.
Berto et al. 2017	Berto, C., Boscato, P., Boschin, F., Luzi, E., & Ronchitelli, A. (2017). Paleoenvironmental and paleoclimatic context during the upper palaeolithic (late upper Pleistocene) in the Italian peninsula. The small mammal record from Grotta Paglicci (Rignano Garganico, Foggia, Southern Italy). Quaternary science reviews, 168, 30-41.
Bonifay et al. 2007	Bonifay, E., Vandermeersch, B., Couture, C., & Panattoni, R. (2007). La sépulture néandertalienne du Regourdou. Imprimerie France, Quercy.
Bonsall et al. 2016	Bonsall, C., Boroneanţ, A., Evatt, A., Soficaru, A., Nica, C., Bartosiewicz, L., ... & Pickard, C. (2016). The ‘Clisurean’finds from Climente II cave, Iron Gates, Romania. Quaternary International, 423, 303-314.
Bourdieret et al. 2011	Bourdier, C., Pétillon, J. M., Chehmana, L., & Valladas, H. (2011, November). Contexte archéologique des dispositifs pariétaux de Reverdit et de Cap-Blanc: nouvelles données. In Micro-analyses et datations de l'art préhistorique dans son contexte archéologique (MADAPCA) (pp. 285-294). SAMRA.
Buck & Stringer 2015	Buck, L. T., & Stringer, C. B. (2015). A rich locality in South Kensington: the fossil hominin collection of the Natural History Museum, London. Geological Journal, 50(3), 321-337.
Brown 2010	Brown, P. (2010). Nacurrie 1: mark of ancient Java, or a caring mother’s hands, in terminal Pleistocene Australia?. Journal of Human Evolution, 59(2), 168-187.
Cowgill et al. 2007	Cowgill, L. W., Trinkaus, E., & Zeder, M. A. (2007). Shanidar 10: A middle paleolithic immature distal lower limb from Shanidar cave, Iraqi Kurdistan. Journal of human evolution, 53(2), 213-223.
Craig et al. 2010	Craig, O. E., Biazzo, M., Colonese, A. C., Di Giuseppe, Z., Martinez-Labarga, C., Vetro, D. L., ... & Rickards, O. (2010). Stable isotope analysis of Late Upper Palaeolithic human and faunal remains from Grotta del Romito (Cosenza), Italy. Journal of Archaeological Science, 37(10), 2504-2512.
Craig et al. 2019	Craig, O. E., Biazzo, M., Colonese, A. C., Di Giuseppe, Z., Martinez-Labarga, C., Vetro, D. L., ... & Rickards, O. (2010). Stable isotope analysis of Late Upper Palaeolithic human and faunal remains from Grotta del Romito (Cosenza), Italy. Journal of Archaeological Science, 37(10), 2504-2512.
Daujeard et al. 2016	Daujeard C, Geraads D, Gallotti R, Lefèvre D, Mohib A, Raynal J-P, et al. (2016) Pleistocene Hominins as a Resource for Carnivores: A c. 500,000-Year-Old Human Femur Bearing Tooth-Marks in North Africa (Thomas Quarry I, Morocco). PLoS ONE 11(4): e0152284.
De Lumley 1972	de Lumley M-A (1972) L'os iliaque anténéandertalien de la Grotte du Prince (Grimaldi, Ligurie italienne). Bull Mus Anthropol Préhist Monaco 18:89–112.
Deino & McBrearty 2002	Deino, A. L., & McBrearty, S. (2002). 40Ar/39Ar dating of the Kapthurin formation, Baringo, Kenya. Journal of Human Evolution, 42(1-2), 185-210.
Debénath & Jelinek 1998	Debénath, A., Jelinek, A.J., 1998. Nouvelles fouilles à La Quina (Charente): résultats préliminaires. Gallia Préhist 40, 29e74.
Falguères et al. 2015	Falguères, C., Shao, Q., Han, F., Bahain, J. J., Richard, M., Perrenoud, C., & Moigne, A. M. (2015). New ESR and U-series dating at Caune de l'Arago, France: A key-site for European Middle Pleistocene. Quaternary Geochronology, 30, 547-553.
Fewlass et al. 2019	Fewlass, H., Talamo, S., Kromer, B., Bard, E., Tuna, T., Fagault, Y., ... & Sázelová, S. (2019). Direct radiocarbon dates of mid Upper Palaeolithic human remains from Dolní Věstonice II and Pavlov I, Czech Republic. Journal of Archaeological Science: Reports, 27, 102000.
Formicola et al. 2004	Formicola, V., Pettitt, P., & DelLucchese, A. (2004). A direct AMS radiocarbon date on the Barma Grande 6 Upper Paleolithic skeleton. Current Anthropology, 45(1), 114-118.
Formicola et al. 2005	Formicola, V., Pettitt, P. B., Maggi, R., & Hedges, R. (2005). Tempo and mode of formation of the Late Epigravettian necropolis of Arene Candide cave (Italy): direct radiocarbon evidence. Journal of Archaeological Science, 32(11), 1598-1602.
Fu et al. 2016	Fu, Q., Posth, C., Hajdinjak, M., Petr, M., Mallick, S., Fernandes, D., ... & Nickel, B. (2016). The genetic history of ice age Europe. Nature, 534(7606), 200-205.
Gazzoni et al. 2013	Gazzoni, V., Goude, G., Herrscher, E., Guerreschi, A., Antonioli, F., & Fontana, F. (2013). Late Upper Palaeolithic human diet: first stable isotope evidence from Riparo Tagliente (Verona, Italy). Bulletins et Mémoires de la Société d'anthropologie de Paris, 25(3-4), 103-117.
Goren-Inbar et al. 2004	Goren-Inbar, N., Alperson, N., Kislev, M. E., Simchoni, O., Melamed, Y., Ben-Nun, A., & Werker, E. (2004). Evidence of hominin control of fire at Gesher Benot Yaaqov, Israel. Science, 304(5671), 725-727.
Grün & Stringer 2000	Grün, R., & Stringer, C. (2000). Tabun revisited: revised ESR chronology and new ESR and U-series analyses of dental material from Tabun C1. Journal of human Evolution, 39(6), 601-612.
Grün et al. 2005	Grün, R., Stringer, C., McDermott, F., Nathan, R., Porat, N., Robertson, S., ... & McCulloch, M. (2005). U-series and ESR analyses of bones and teeth relating to the human burials from Skhul. Journal of human evolution, 49(3), 316-334.
Grün et al. 2020	Grün, R., Pike, A., McDermott, F., Eggins, S., Mortimer, G., Aubert, M., ... & Brink, J. (2020). Dating the skull from Broken Hill, Zambia, and its position in human evolution. Nature, 580(7803), 372-375.
Guérin et al. 2015	Guérin, G., Frouin, M., Talamo, S., Aldeias, V., Bruxelles, L., Chiotti, L., ... & Lahaye, C. (2015). A multi-method luminescence dating of the Palaeolithic sequence of La Ferrassie based on new excavations adjacent to the La Ferrassie 1 and 2 skeletons. Journal of Archaeological Science, 58, 147-166.
Hay 1976	Hay, R. L. (1976). Geology of the Olduvai Gorge: A Study of Sedimentation in a Semiarid Basin. Univ of California Press.
Hedges et al. 1998	Hedges, R. E. M., Pettitt, P. B., Ramsey, C. B., & Van Klinken, G. J. (1998). Radiocarbon dates from the Oxford AMS system: Archaeometry datelist 25. Archaeometry, 40(1), 227-239.
Henry-Gambier 2001	Henry-Gambier, D. (2001). La sépulture des enfants de Grimaldi:(Baoussé-Roussé, Italie): anthropologie et palethnologie funéraire des populations dela fin du Paléolithique supérieur (Vol. 14). Comité des travaux historiques et scientifiques-CTHS.
Henry-Gambier 2002	Henry-Gambier, D. (2002). Les fossiles de Cro-Magnon (Les Eyzies-de-Tayac, Dordogne). Nouvelles données sur leur position chronologique et leur attribution culturelle. Bulletins et Mémoires de la Société d’Anthropologie de Paris, (14 (1-2)).
Henry-Gambier et al. 2000	Henry-Gambier, D., Valladas, H., Tisnérat-Laborde, N., Arnold, M., & Bresson, F. (2000). Datation de vestiges humains présumés du Paléolithique supérieur par la méthode du Carbone 14 en spectrométrie de masse par accélérateur/Accelerator mass spectrometry radiocarbon dates of human remains from Upper Palaeolithic. Paléo, Revue d'Archéologie Préhistorique, 12(1), 201-212.
Hewes et al. 1964	Hewes, G. W., Irwin, H., Papworth, M., & Saxe, A. (1964). A new fossil human population from the Wadi Halfa area, Sudan. Nature, 203(4943), 341-343.
Holt et al. 2002	Holt, B. M., Fornaciari, G., & Formicola, V. (2002). Bone remodelling following a lower leg fracture in the 11,000‐year‐old hunter‐gatherer from Vado all'Arancio (Italy). International Journal of Osteoarchaeology, 12(6), 402-406.
Hublin 2002	Hublin, J. J. (2002). Northwestern African Middle Pleistocene hominids and their bearing on the emergence of Homo sapiens. Human roots, Africa and Asia in the middle Pleistocene, 99-121.
Indriati et al. 2011	Indriati E, Swisher CC III, Lepre C, Quinn RL, Suriyanto RA, Hascaryo AT, et al. (2011) The Age of the 20 Meter Solo River Terrace, Java, Indonesia and the Survival of Homo erectus in Asia. PLoS ONE 6(6): e21562.
Jacobi & Higham 2008	Jacobi, R. M., & Higham, T. F. G. (2008). The “Red Lady” ages gracefully: new ultrafiltration AMS determinations from Paviland. Journal of human evolution, 55(5), 898-907.
Jones et al. 2015	Jones, E. R., Gonzalez-Fortes, G., Connell, S., Siska, V., Eriksson, A., Martiniano, R., ... & Meshveliani, T. (2015). Upper Palaeolithic genomes reveal deep roots of modern Eurasians. Nature communications, 6(1), 1-8.
Joordens et al. 2015	Joordens, J. C., d’Errico, F., Wesselingh, F. P., Munro, S., de Vos, J., Wallinga, J., ... & Mücher, H. J. (2015). Homo erectus at Trinil on Java used shells for tool production and engraving. Nature, 518(7538), 228-231.
Kaifu et al. 2009	Kaifu, Y., Fujita, M., Kono, R. T., & Baba, H. (2009). Late Pleistocene modern human mandibles from the Minatogawa Fissure site, Okinawa, Japan: morphological affinities and implications for modern human dispersals in East Asia. Anthropological Science, 0912180078-0912180078.
Kuzmin et al. 2009	Kuzmin, Y. V., Kosintsev, P. A., Razhev, D. I., & Hodgins, G. W. (2009). The oldest directly-dated human remains in Siberia: AMS 14C age of talus bone from the Baigara locality, West Siberian Plain. Journal of Human Evolution, 57(1), 91-95.
Le Luyer 2016	Le Luyer, M. (2016). Évolution dentaire dans les populations humaines de la fin du Pléistocène et du début de l’Holocène (19000–5500 cal. BP): une approche intégrée des structures externe et interne des couronnes pour le Bassin aquitain et ses marges (Doctoral dissertation, Bordeaux).
Le Mort & Gambier 1991	Le Mort, F., & Gambier, D. (1991). Cutmarks and breakage on the human bones from Le Placard (France). An example of special mortuary practice during the Upper Palaeolithic. Anthropologie (1962-), 189-194.
Li et al. 2018	Li, F., Bae, C. J., Ramsey, C. B., Chen, F., & Gao, X. (2018). Re-dating Zhoukoudian Upper Cave, northern China and its regional significance. Journal of human evolution, 121, 170-177.
Lu et al. 2011	Lu, Z., Meldrum, D. J., Huang, Y., He, J., & Sarmiento, E. E. (2011). The Jinniushan hominin pedal skeleton from the late Middle Pleistocene of China. Homo, 62(6), 389-401.
Mafart et al. 2007	Mafart, B., Guipert, G., Alliez-Philip, C., & Brau, J. J. (2007). Virtual reconstitution and new palaeopathological study of the Magdalenian child's skull of Rochereil. Comptes Rendus Palevol, 6(8), 569-579.
Maher et al. 2012	Maher LA, Richter T, Macdonald D, Jones MD, Martin L, Stock JT (2012) Twenty Thousand-Year-Old Huts at a Hunter-Gatherer Settlement in Eastern Jordan. PLoS ONE 7(2): e31447.
Mallegni et al. 2000	Mallegni, F., Bertoldi, F., & Manolis, S. (2000). Palaeobiology of two gravettian skeletons from veneri cave (Parabita, Puglia, Italy). Homo, 51(2-3), 235-257.
Mannino et al. 2011	Mannino, M. A., Di Salvo, R., Schimmenti, V., Di Patti, C., Incarbona, A., Sineo, L., & Richards, M. P. (2011). Upper Palaeolithic hunter-gatherer subsistence in Mediterranean coastal environments: an isotopic study of the diets of the earliest directly-dated humans from Sicily. Journal of Archaeological Science, 38(11), 3094-3100.
McDougall et al. 2005	McDougall, I., Brown, F. H., & Fleagle, J. G. (2005). Stratigraphic placement and age of modern humans from Kibish, Ethiopia. Nature, 433(7027), 733-736.
Moreno et al. 2015	Moreno, D., Falgueres, C., Pérez-González, A., Voinchet, P., Ghaleb, B., Despriée, J., ... & Arsuaga, J. L. (2015). New radiometric dates on the lowest stratigraphical section (TD1 to TD6) of Gran Dolina site (Atapuerca, Spain). Quaternary Geochronology, 30, 535-540.
Minellono et al. 1980	Minellono F, Pardini E, Fornaciari G. 1980. Le sepolture epigravettiane di Vado all’ Arancio.Rivista diScienze Preistoriche35: 3 – 44.
Nerudova et al. 2019	Nerudová, Z., Vaníčková, E., Tvrdý, Z., Ramba, J., Bílek, O., & Kostrhun, P. (2019). The woman from the Dolní Věstonice 3 burial: a new view of the face using modern technologies. Archaeological and Anthropological Sciences, 11(6), 2527-2538.
Nespoulet et al. 2013	Nespoulet, R., Chiotti, L., & Henry-Gambier, D. (2013). Le Gravettien final de l’abri Pataud (Dordogne, France). BAR International Series. Archaeopress, Oxford.
Njau et al. 2020	Njau, J., Herrmann, E. W., Ruck, L., Pante, M., Farrugia, P., Toth, N., ... & Stanistreet, I. G. (2020). Core stratigraphy constrains Bed IV archaeological record at HEB site, Olduvai Gorge, Tanzania. Palaeogeography, Palaeoclimatology, Palaeoecology, 109773.
Orschiedt 2002	Orschiedt, J. (2002). Datation d’un vestige humain provenant de La Rochette (Saint Léon-sur-Vézère, Dordogne) par la méthode du carbone 14 en spectrométrie de masse. PALEO. Revue d'archéologie préhistorique, (14), 239-240.
Pomeroy et al. 2017	Pomeroy, E., Lahr, M. M., Crivellaro, F., Farr, L., Reynolds, T., Hunt, C. O., & Barker, G. (2017). Newly discovered Neanderthal remains from Shanidar Cave, Iraqi Kurdistan, and their attribution to Shanidar 5. Journal of Human Evolution, 111, 102-118.
Raynal 1990	Raynal, J.-P., 1990. Essai de datation directe. In: Raynal, J.P., Pautrat, Y. (Eds.), La Chapelle-aux-Saints et la préhistoire en Corrèze. Association pour la Recherche Archéologique en Limousin, Limousin.
Rhodes et al. 2006	Rhodes EJ, Singarayer JS, Raynal JP, Westaway KE, Sbihi-Alaoui FZ (2006) New age estimates for the Palaeolithic assemblages and Pleistocene succession of Casablanca, Morocco. Quaternary Sci Rev 25(19–20): 2569–2585.
Rink & Schwarcz 2005	Rink, W. J., & Schwarcz, H. P. (2005). ESR and uranium series dating of teeth from the lower Paleolithic site of Gesher Benot Ya'aqov, Israel: Confirmation of paleomagnetic age indications. Geoarchaeology: An International Journal, 20(1), 57-66.
Rink et al. 1995	Rink, W. J., Schwarcz, H. P., Smith, F. H., & Radovĉiĉ, J. (1995). ESR ages for Krapina hominids. Nature, 378(6552), 24-24.
Rink et al. 2001	Rink, W. J., Schwarcz, H. P., Lee, H. K., Rees‐Jones, J., Rabinovich, R., & Hovers, E. (2001). Electron spin resonance (ESR) and thermal ionization mass spectrometric (TIMS) 230Th/234U dating of teeth in Middle Paleolithic layers at Amud Cave, Israel. Geoarchaeology: An International Journal, 16(6), 701-717.
Roberts et al. 1994	Roberts, M.B., Stringer, C.B., Parfitt, S.A. 1994. A hominid tibia from Middle Pleistocene sediments at Boxgrove, UK. Nature 369, 311–313.
Ronchitelli et al. 2015	Ronchitelli, A., Mugnaini, S., Arrighi, S., Atrei, A., Capecchi, G., Giamello, M., ... & Moroni, A. (2015). When technology joins symbolic behaviour: the Gravettian burials at grotta Paglicci (Rignano Garganico–Foggia–Southern Italy). Quaternary International, 359, 423-441.
Rossoni-Notter et al. 2016	Rossoni-Notter, E., Notter, O., Simone, S., & Simon, P. (2016). Acheulean breccias of Prince cave (Liguria, Italy): New insights and regional issues. Quaternary International, 411, 236-253.
Samsel et al. 2016	Samsel, M., Knüsel, C. J., & Villotte, S. (2016). Réévaluation du sexe et de l’âge au décès du sujet azilien Le Peyrat 5, Saint-Rabier (Dordogne, France). BMSAP, 28(3-4), 213-220.
Sardella et al. 2018	Sardella, R., Mazzini, I., Giustini, F., Mecozzi, B., Brilli, M., Iurino, D. A., ... & Tucci, S. (2018). Grotta Romanelli (Southern Italy, Apulia): legacies and issues in excavating a key site for the Pleistocene of the Mediterranean. Rivista Italiana di Paleontologia e Stratigrafia, 124(2).
Schmitz et al. 2002	Schmitz, R. W., Serre, D., Bonani, G., Feine, S., Hillgruber, F., Krainitzki, H., ... & Smith, F. H. (2002). The Neandertal type site revisited: interdisciplinary investigations of skeletal remains from the Neander Valley, Germany. Proceedings of the National Academy of Sciences, 99(20), 13342-13347.
Schwarcz et al. 1988	Schwarcz H, Grün R, Vandermeersch B, Bar-Yosef O, Valladas H, et al. (1988) ESR dates for the Hominid Burial site of Qafzeh in Israel. J Hum Evol 17: 733–737.
Semal et al. 2009	Semal, P., Rougier, H., Crevecoeur, I., Jungels, C., Flas, D., Hauzeur, A., ... & Cammaert, L. (2009). New data on the late Neandertals: direct dating of the Belgian Spy fossils. American Journal of Physical Anthropology: The Official Publication of the American Association of Physical Anthropologists, 138(4), 421-428.
Shackelford & Demeter 2012	Shackelford, L., & Demeter, F. (2012). The place of Tam Hang in Southeast Asian human evolution. Comptes Rendus Palevol, 11(2-3), 97-115.
Shen et al. 2001	Shen, G., Ku, T. L., Cheng, H., Edwards, R. L., Yuan, Z., & Wang, Q. (2001). High-precision U-series dating of Locality 1 at Zhoukoudian, China. Journal of human evolution, 41(6), 679-688.
Shen et al. 2002	Shen, G., Wang, W., Wang, Q., Zhao, J., Collerson, K., Zhou, C., & Tobias, P. V. (2002). U-Series dating of Liujiang hominid site in Guangxi, Southern China. Journal of Human Evolution, 43(6), 817-829.
Shen et al. 2009	Shen, G., Gao, X., Gao, B., & Granger, D. E. (2009). Age of Zhoukoudian Homo erectus determined with 26 Al/10 Be burial dating. Nature, 458(7235), 198-200.
Shang et al. 2007	Shang, H., Tong, H., Zhang, S., Chen, F., & Trinkaus, E. (2007). An early modern human from tianyuan cave, zhoukoudian, china. Proceedings of the National Academy of Sciences, 104(16), 6573-6578.
Sikora et al. 2017	Sikora, M., Seguin-Orlando, A., Sousa, V. C., Albrechtsen, A., Korneliussen, T., Ko, A., ... & Renaud, G. (2017). Ancient genomes show social and reproductive behavior of early Upper Paleolithic foragers. Science, 358(6363), 659-662.
Sparacello et al. 2018	Sparacello, V. S., Rossi, S., Pettitt, P., Roberts, C. A., Salvatore, J. R., & Formicola, V. (2018). New insights on Final Epigravettian funerary behaviour at Arene Candide Cave (Western Liguria, Italy) from osteological and spatial analysis of secondary bone deposits. Journal of anthropological sciences., 96, 1-24.
Stock et al. 2005	Stock, J. T., Pfeiffer, S. K., Chazan, M., & Janetski, J. (2005). F‐81 skeleton from Wadi Mataha, Jordan, and its bearing on human variability in the Epipaleolithic of the Levant. American Journal of Physical Anthropology: The Official Publication of the American Association of Physical Anthropologists, 128(2), 453-465.
Straus et al. 2015	Straus, L. G., Morales, M. R. G., & Cuenca-Solana, D. (2015). The Magdalenian human burial of El Mirón Cave (Ramales de la Victoria, Cantabria, Spain): introduction, background, discovery and context. Journal of Archaeological Science, 60, 1-9.
Street et al. 2006	Street, M., Terberger, T., & Orschiedt, J. (2006). A critical review of the German Paleolithic hominin record. Journal of Human Evolution, 51(6), 551-579.
Strouhal 1984	Strouhal, E. (1984). Craniometric analysis of the late Palaeolithic population of the Wadi Halfa region (Lower Nubia). In: Krzyzaniak, L., & Kobusiewicz, M. (Eds.). (1984). Origin and early development of food-producing cultures in north-eastern Africa. Polish Academy of Sciences, Poznan Branch, pp. 295-298..
Svoboda 2008	Svoboda, J. A. (2008). The Upper Paleolithic burial area at Předmostí: ritual and taphonomy. Journal of human evolution, 54(1), 15-33.
Torres et al. 2010	Torres, T., Ortiz, J. E., Grün, R., Eggins, S., Valladas, H., Mercier, N., ... & Sánchez‐Moral, S. (2010). Dating of the Hominid (Homo neanderthalensis) Remains Accumulation from El Sidron Cave (Pilona, Asturias, North Spain): An example of a multi‐methodological approach to the dating of upper pleistocene sites. Archaeometry, 52(4), 680-705.
Touissaint et al. 2004	Toussaint, M., Pirson, S., & Bocherens H. 2004. Neandertals from Belgium Les Néandertaliens de Belgique. Anthropologica et Praehistorica 115:21-38.
Trinkaus et al. 2008	Trinkaus, E., Maley, B., & Buzhilova, A. P. (2008). Brief communication: Paleopathology of the Kiik‐Koba 1 Neandertal. American Journal of Physical Anthropology: The Official Publication of the American Association of Physical Anthropologists, 137(1), 106-112.
Trinkaus 2018a	Trinkaus, E. (2018a). Epipaleolithic human appendicular remains from Ein Gev I, Israel. Comptes Rendus Palevol, 17(8), 616-627.
Trinkaus 2018b	Trinkaus, E. (2018b). The palaeopathology of the Ohalo 2 Upper Paleolithic human remains: A reassessment of its appendicular robusticity, humeral asymmetry, shoulder degenerations, and costal lesion. International Journal of Osteoarchaeology, 28(2), 143-152.
Valladas et al. 1988	Valladas H, Reyss J.L, Joron JL, Valladas G, Bar Yosef O, et al. (1988) Thermoluminescence dating of Mousterian ‘‘Proto-cro-magnon’’ remains from Israel and the origin of Modern man. Nature 331: 614–616.
Valladas et al. 1999	Valladas, H., Mercier, N., Froget, L., Hovers, E., Joron, J. L., Kimbel, W. H., & Rak, Y. (1999). TL dates for the Neanderthal site of the Amud Cave, Israel. Journal of Archaeological Science, 26(3), 259-268.
Valladas et al. 2016	Valladas, H., Lumley de, H., Kaltnecker, E., 2016. Datation carbone 14 des Cyclope neritea de la sepulture de “la Dame du Cavillon”. In: In: Lumley de, H. (Ed.), La Grotte du Cavillon, sous la falaise des Baousse Rousse, Grimaldi, Vintimille, Italie, vol. II (26). CNRS, Paris, pp. 437–440.	Garralda & Vandermeersch 2000; Relative ages, paleoenvironmental indicators and Quina Mousterian association suggest age between 65-75 ka
Vercelotti et al. 2008	Vercellotti, G., Alciati, G., Richards, M. P., & Formicola, V. (2008). The Late Upper Paleolithic skeleton Villabruna 1 (Italy): a source of data on biology and behavior of a 14.000 year-old hunter. J Anthropol Sci, 86, 143-163.
Vermeersch 2002	Vermeersch, P. M. (Ed.). (2002). Palaeolithic quarrying sites in Upper and Middle Egypt (No. 4). Leuven University Press.
Walker et al. 2011a	Walker, M. J., Ortega, J., Parmová, K., López, M. V., & Trinkaus, E. (2011a). Morphology, body proportions, and postcranial hypertrophy of a female Neandertal from the Sima de las Palomas, southeastern Spain. Proceedings of the National Academy of Sciences, 108(25), 10087-10091.
Walker et al. 2011b	Walker, M. J., Ortega, J., Lopez, M. V., Parmová, K., & Trinkaus, E. (2011). Neandertal postcranial remains from the Sima de las Palomas del Cabezo Gordo, Murcia, southeastern Spain. American Journal of physical anthropology, 144(4), 505-515.
Walker et al. 2012	Walker, M. J., López-Martínez, M. V., Ortega-Rodrigáñez, J., Haber-Uriarte, M., López-Jiménez, A., Avilés-Fernández, A., ... & San Nicolás-del Toro, M. (2012). The excavation of buried articulated Neanderthal skeletons at Sima de las Palomas (Murcia, SE Spain). Quaternary International, 259, 7-21.
Wendorf et al. 1988	Wendorf, F., Schild, R., Close, A. E., Hillman, G. C., Gautier, A., Van Neer, W., ... & Linick, T. W. (1988). New radiocarbon dates and late Palaeolithic diet at Wadi Kubbaniya, Egypt. Antiquity, 62(235), 279-283.
Wild et al. 2005	Wild, E. M., Teschler-Nicola, M., Kutschera, W., Steier, P., Trinkaus, E., & Wanek, W. (2005). Direct dating of Early Upper Palaeolithic human remains from Mladeč. Nature, 435(7040), 332-335.
Yokoyama 1989	Yokoyama, Y., (1989). Direct gamma-ray spectrometric dating of Anteneandertalian and Neandertalian human remains. In: Proceedings of the Second International Congress of Human Palaeontology. Jaca Book, Milan, pp. 387e390
