# Supplementary material for: Different environmental variables predict body and brain size evolution in Homo
Source: Nat Commun. 2021 Jul 8;12:4116. doi: 10.1038/s41467-021-24290-7 (PMC8266824; doi:10.1038/s41467-021-24290-7)
Supplement: Supplementary file 5 — Supplementary Data 2 [file 41467_2021_24290_MOESM5_ESM.xlsx]

## Sheet: SOM File 2
Specimen ID	Age (Myr)*	X coordinate	Y-coordinate	Taxonomy	Brain size	Age group	Data source	Dating method*	Age source
Combe Capelle	0.01	0.8669	44.7517	Pleistocene Homo sapiens	1457	1	Neubauer et al. 2018	C14	Meiklejohn et al. 2012; Several ages converge around 9500 cal BP
Arene Candide 4	0.011	8.3316	44.1643	Pleistocene Homo sapiens	1520	1	De Miguel & Henneberg 2001	C14	Formicola et al. 2005; 10,065 ± 55 uncal BP
Arene Candide 5	0.011	8.3316	44.1643	Pleistocene Homo sapiens	1661	1	De Miguel & Henneberg 2001	C14	Sparacello et al. 2018; 11,600–11,230 cal BP
Arene Candide 2	0.012	8.3316	44.1643	Pleistocene Homo sapiens	1424	1	De Miguel & Henneberg 2001	C14	Sparacello et al. 2018; associated with Arene Candide Burial III dated to 11,940 – 11,330 cal BP
Oberkassel 1	0.014	7.16	50.715	Pleistocene Homo sapiens	1492	1	Neubauer et al. 2018	C14	Hedges et al. 1998; 11,570 +/- 110 (human bone, uncalibrated)
Oberkassel 2	0.014	7.16	50.715	Pleistocene Homo sapiens	1330	1	Neubauer et al. 2018	C14	Hedges et al. 1998; 1,2075 +/- 55 (human bone, uncalibrated)
Talgai 1	0.014	151.933	-28.0505	Pleistocene Homo sapiens	1335	1	De Miguel & Henneberg 2001	C14	Allen 2010; provides a date of 13,539±157 calBP
Keilor	0.014	144.838	-37.7043	Pleistocene Homo sapiens	1497	1	Lieberman 2011	C14	Brown 1989; bone collagen date of 12,000 ±100 uncal BP of fossil femur likely associated with Keilor cranium
Coobool Creek (m)	0.014	143.55	-35.33	Pleistocene Homo sapiens	1405	1	P. Brown dataset (mean of 19 male)	U-Th	Brown 1989; U-TH date of 14,300 +/- 1000 obtained on a human bone
Coobool Creek (f)	0.014	143.55	-35.33	Pleistocene Homo sapiens	1312	1	P. Brown dataset (mean of 5 female)	U-Th	Brown 1989; U-TH date of 14,300 +/- 1000 obtained on a human bone
Nacurrie	0.014	143.901	-35.398	Pleistocene Homo sapiens	1597	1	Brown 2017	C14	Brown 2010; 11,440 ± 160 years uncal BP
Bruniquel 2	0.014	2.1066	43.9987	Pleistocene Homo sapiens	1555	1	Bailey & Geary 2009	C14	Buck & Stringer 2015; 11,750 ± 300 BP uncal, harpoon from the deposits with the human fossils
TP1 (Tuinplaas/Springbok)	0.015	28.729	-24.903	Pleistocene Homo sapiens	1540	1	De Miguel & Henneberg 2001	U-series	Pike et al. 2004; Age bracketed between 20 ± 3 ka, and 11.0 ± 0.7 ka; Midpoint taken
San Teodoro 1	0.015	14.3524	38.0315	Pleistocene Homo sapiens	1565	1	Bailey & Geary 2009	C14	Mannino et al. 2011; 15,232-14,126 cal BP direct age for San Teodoro 1 from the Epigravettian of the site)
San Teodoro 2	0.015	14.3524	38.0315	Pleistocene Homo sapiens	1569	1	Bailey & Geary 2009	C14	Mannino et al. 2011; 15,232-14,126 cal BP direct age for San Teodoro 1, associated with San Teodoro 2-4 from the Epigravettian of the site)
San Teodoro 3	0.015	14.3524	38.0315	Pleistocene Homo sapiens	1560	1	Bailey & Geary 2009	C14	Mannino et al. 2011; 15,232-14,126 cal BP direct age for San Teodoro 1, associated with San Teodoro 2-4 from the Epigravettian of the site)
San Teodoro 5	0.015	14.3524	38.0315	Pleistocene Homo sapiens	1484	1	Bailey & Geary 2009	C14	Mannino et al. 2011; 15,232-14,126 cal BP direct age for San Teodoro 1; but potentially slightly younger)
Cap Blanc 1	0.018	1.0969	44.9456	Pleistocene Homo sapiens	1434	1	Bailey & Geary 2009	C14	Bourdieret et al. 2011; reindeer bone, 18,750-18,050 cal BP (2 sigmas)
Chancelade	0.018	0.6661	45.2064	Pleistocene Homo sapiens	1700	1	Bailey & Geary 2009	C14	Barshay-Szmidt et al. 2016; 18,031-18,480 cal BP
St. Germain-la-Riviere	0.019	0.1071	44.8919	Pleistocene Homo sapiens	1354	1	Bailey & Geary 2009	C14	Henry-Gambier et al. 2000; 15,780 ± 200 uncal BP on human remain
Minatogawa 1	0.021	127.679	26.2122	Pleistocene Homo sapiens	1390	1	Bailey & Geary 2009	C14	Kaifu et al. 2009, Charcoal dating of layers with human remains range from 19,900 and 21,800 cal BP; midpoint taken
Minatogawa 2	0.021	127.679	26.2122	Pleistocene Homo sapiens	1170	1	Bailey & Geary 2009	C14	Kaifu et al. 2009, Charcoal dating of layers with human remains range from 19,900 and 21,800 cal BP; midpoint taken
Minatogawa 4	0.021	127.679	26.2122	Pleistocene Homo sapiens	1090	1	Bailey & Geary 2009	C14	Kaifu et al. 2009, Charcoal dating of layers with human remains range from 19,900 and 21,800 cal BP; midpoint taken
Ohalo 2	0.023	35.5717	32.7198	Pleistocene Homo sapiens	1475	1	Neubauer et al. 2018	C14	Trinkaus 2018b; multiple ages converge on ~23,000 cal BP
WLH 50 (Willandra Lakes )	0.026	143.08	-33.75	Pleistocene Homo sapiens	1540	1	Lieberman 2011	OSL, U-series	Grün et al. 2011; if weathered out from Unit 3, best age estimate for WLH 50 is that of ANUOD-1146: 25.8 ± 3.6 ka (chosen here), most likely age is around 26 ka according to the source, but could still fall within 16.5 and 37.4 k.
Abri Pataud 1	0.027	1.0125	44.9369	Pleistocene Homo sapiens	1323	1	Bailey & Geary 2009	C14	Nespoulet et al. 2013; Multiple C14 ages converge on 28-26 ka cal BP
Arene Candide 1	0.028	8.3316	44.1643	Pleistocene Homo sapiens	1414	1	De Miguel & Henneberg 2001	C14	Pettitt et al. 2003; 23,440 ± 190 uncal BP
Grotte des Enfants 4	0.028	7.5293	43.7866	Pleistocene Homo sapiens	1775	1	Bailey & Geary 2009	Archaeology, Stratigraphy	Alciati et al. 2005; Gravettian age, archaeological correlation with uncalibrated C14 ages from Arene Candide 1 (Principe) & Barma Grande 6): 23,440 +/- 190 (Pettitt et al. 2003) and 24,800 +/- 800 (Formicola et al. 2004). No direct ages.
Grotte des Enfants 5	0.028	7.5293	43.7866	Pleistocene Homo sapiens	1375	1	Bailey & Geary 2009	Archaeology, Stratigraphy	Alciati et al. 2005; Gravettian age, archaeological correlation with uncalibrated C14 ages from Arene Candide 1 (Principe) & Barma Grande 6): 23,440 +/- 190 (Pettitt et al. 2003) and 24,800 +/- 800 (Formicola et al. 2004). No direct ages.
Grotte des Enfants 6	0.028	7.5293	43.7866	Pleistocene Homo sapiens	1580	1	Bailey & Geary 2009 (adolescent, brain size estimate)	Archaeology, Stratigraphy	Alciati et al. 2005; Gravettian age, archaeological correlation with uncalibrated C14 ages from Arene Candide 1 (Principe) & Barma Grande 6): 23,440 +/- 190 (Pettitt et al. 2003) and 24,800 +/- 800 (Formicola et al. 2004). No direct ages.
Brno I	0.028	16.6262	39.5116	Pleistocene Homo sapiens	1600	1	Bailey & Geary 2009	C14	Pettitt & Trinkaus 2000; 23,680 +/- 200 uncal BP, direct age of Brno 2, associated with the other human fossils from the site
Brno II	0.028	16.6262	39.5116	Pleistocene Homo sapiens	1500	1	Bailey & Geary 2009	C14	Pettitt & Trinkaus 2000; 23,680 +/- 200 uncal BP, direct age of Brno 2
Brno III	0.028	16.6262	39.5116	Pleistocene Homo sapiens	1304	1	Bailey & Geary 2009	C14	Pettitt & Trinkaus 2000; 23,680 +/- 200 uncal BP, direct age of Brno 2, associated with the other human fossils from the site; Uppel Palaeolithic association not definitely ascertained
Kostenki 2	0.028	39.166	51.666	Pleistocene Homo sapiens	1605	1	Bailey & Geary 2009	C14, Stratigraphy	Sinitsyn 2004; 23,800 ± 150 uncal BP most likely age from geological viewpoints (but with uncertainty, younger and older dates exist)
Barma Grande 2	0.029	7.536	43.738	Pleistocene Homo sapiens	1880	1	Bailey & Geary 2009	C14, Stratigraphy	Formicola et al., 2004; 24,800 ± 800 uncal BP (OxA-10093), based on direct AMS radiocarbon date of BG 6, with BG2 likely contemporaneous
Sunghir 5	0.03	40.51	56.18	Pleistocene Homo sapiens	1453	1	De Miguel & Henneberg 2001	C14	Sikora et al. 2017 Suppl, Table S1; 30,780-29,746 cal BP
Pavlov 1	0.03	16.66	48.86	Pleistocene Homo sapiens	1522	1	Bailey & Geary 2009	C14	Fewlass et al. 2019; 29,910–29,260 cal BP, 2 sigma
Dolní Vestonice 13	0.031	16.626	48.882	Pleistocene Homo sapiens	1590	1	Neubauer et al. 2018	C14	Fewlass et al. 2019; 31,250–30,880 cal BP, 2 sigma
Dolní Vestonice 14	0.031	16.626	48.882	Pleistocene Homo sapiens	1663	1	Neubauer et al. 2018	C14	Fewlass et al. 2019; 31,120–30,730 cal BP, 2 sigma
Dolní Vestonice 15	0.031	16.626	48.882	Pleistocene Homo sapiens	1385	1	Neubauer et al. 2018	C14	Fewlass et al. 2019; 31,110–30,720 cal BP, 2 sigma
Dolní Vestonice 16	0.031	16.626	48.882	Pleistocene Homo sapiens	1542	1	Neubauer et al. 2018	C14	Fewlass et al. 2019; 31,350–30,970 cal BP, 2 sigma
Dolní Vestonice 3	0.031	16.626	48.882	Pleistocene Homo sapiens	1322	1	Bailey & Geary 2009	C14	Nerudova et al. 2019; 25,870 ± 220 uncal BP
Cro Magnon 1	0.032	1.0372	44.9366	Pleistocene Homo sapiens	1574	1	Neubauer et al. 2018	C14	Henry-Gambier 2002, 31,324-32,666 cal BP on Littorina shell associated with the human remains
Cro Magnon 3	0.032	1.0372	44.9366	Pleistocene Homo sapiens	1813	1	Neubauer et al. 2018	C14	Henry-Gambier 2002, 31,324-32,666 cal BP on Littorina shell associated with the human remains
Sunghir 1	0.033	40.51	56.18	Pleistocene Homo sapiens	1464	1	Bailey & Geary 2009	C14	Sikora et al. 2017 Suppl, Table S1; 33,875-31,770 cal BP
Wadjak 1	0.033	111.192	-7.625	Pleistocene Homo sapiens	1539	1	De Miguel & Henneberg 2001	U-series	Storm et al. 2013; Ages fall between 37.4 - 28.5 ka; midpoint taken
Wadjak 2	0.033	111.192	-7.625	Pleistocene Homo sapiens	1650	1	De Miguel & Henneberg 2001	U-series	Storm et al. 2013; Ages fall between 37.4 - 28.5 ka; midpoint taken
Sunghir 2	0.034	40.51	56.18	Pleistocene Homo sapiens	1267	1	De Miguel & Henneberg 2001	C14	Sikora et al. 2017 Suppl, Table S1; 35,283-33,185 cal BP
Sunghir 3	0.034	40.51	56.18	Pleistocene Homo sapiens	1361	1	De Miguel & Henneberg 2001	C14	Sikora et al. 2017, Suppl, Table S1; 35,154-33,031 cal BP
Predmostí 10	0.035	17.4374	49.4679	Pleistocene Homo sapiens	1452	1	Bailey & Geary 2009	C14	Svoboda 2008; Age ranges are summarized as 27-25 ka uncal BP for the burials
Predmostí 3	0.035	17.4374	49.4679	Pleistocene Homo sapiens	1608	1	Bailey & Geary 2009	C14	Svoboda 2008; Age ranges are summarized as 27-25 ka uncal BP for the burials
Predmostí 4	0.035	17.4374	49.4679	Pleistocene Homo sapiens	1518	1	Bailey & Geary 2009	C14	Svoboda 2008; Age ranges are summarized as 27-25 ka uncal BP for the burials
Predmostí 9	0.035	17.4374	49.4679	Pleistocene Homo sapiens	1555	1	Bailey & Geary 2009	C14	Svoboda 2008; Age ranges are summarized as 27-25 ka uncal BP for the burials
Mladec 1	0.035	17.019	49.701	Pleistocene Homo sapiens	1606	1	Neubauer et al. 2018	C14	Wild et al. 2005; uncalibrated ages with a midpoint of 31 ka BP
Mladec 2	0.035	17.019	49.701	Pleistocene Homo sapiens	1390	1	Holloway et al. 2004	C14	Wild et al. 2005; uncalibrated ages with a midpoint of 31 ka BP
Mladec 5	0.035	17.019	49.701	Pleistocene Homo sapiens	1500	1	Bailey & Geary 2009	C14	Wild et al. 2005; uncalibrated ages with a midpoint of 31 ka BP
Hofmeyr (ELM 24)	0.036	25.9667	-31.5667	Pleistocene Homo sapiens	1498	1	Neubauer et al. 2018	OSL, U-series	Grine et al. 2007; 36.2 ± 3.3 ka combined OSL and U-series assessment
Zhoukudian 1 UC	0.036	115.917	39.667	Pleistocene Homo sapiens	1500	1	Bailey & Geary 2009	C14	Li et al. 2018; Preffered age of 33,551-38,376 yr cal BP based on close association with the anthropogenic materials from Layer 4
Zhoukudian 2 UC	0.036	115.917	39.667	Pleistocene Homo sapiens	1380	1	Bailey & Geary 2009	C14	Li et al. 2018; Preffered age of 33,551-38,376 yr cal BP based on close association with the anthropogenic materials from Layer 4
Zhoukudian 3 UC	0.036	115.917	39.667	Pleistocene Homo sapiens	1290	1	Bailey & Geary 2009	C14	Li et al. 2018; Preffered age of 33,551-38,376 yr cal BP based on close association with the anthropogenic materials from Layer 4
Kostenki 14	0.037	39.166	51.666	Pleistocene Homo sapiens	1222	1	Holloway et al. 2004	C14	Marom et al. 2012; 38,700-36,200 years cal BP
Nazlet Khater 2	0.039	31.3748	26.7833	Pleistocene Homo sapiens	1420	1	Bailey & Geary 2009	C14	Vermeersch 2002; 39,399 ± 176 calBC. directly from NK2
Fontéchevade 2	0.039	0.4797	45.6684	Neanderthals	1420	1	Bailey & Geary 2009	C14; ESR	Chase et al. 2007; Uncalibrated C14 ages center around 33 ka BP uncal, ESR ages of 39 +/-2 ka.
Spy 1	0.04	4.7167	50.4833	Neanderthals	1287	1	Neubauer et al. 2018	C14	Semal et al. 2009; uncalibrated ages with midpoint of 36 ka BP
Spy 2	0.04	4.7167	50.4833	Neanderthals	1531	1	Neubauer et al. 2018	C14	Semal et al. 2009; uncalibrated ages with midpoint of 36 ka BP
Neandertal 1 (Feldhofer)	0.04	6.9456	51.2275	Neanderthals	1261	1	Neubauer et al. 2018	C14	Schmitz et al. 2002; 40,394 +/- 512 cal BP direct age of fossil
Le Moustier	0.041	1.06	44.994	Neanderthals	1486	1	Bailey & Geary 2009; adolescent but close to mature cranial morphology	TL; ESR	Mellars & Grün 1991; They conclude an age most likely between 42-40 ka BP based on the ESR and TL ages
La Ferrassie 1	0.044	0.938	44.9519	Neanderthals	1643	1	Neubauer et al. 2018	OSL, C14	Guérin et al. 2015; La Ferrassie 1 and 2 skeletons are most likely dated to ∼43–45 ka
Ryonggok 3	0.047	125.738	39.019	Pleistocene Homo sapiens	1650	1	Bae et al. 2010	U-series, Paleoenvironment	Bae 2010; U-series age of ~48–46 ka. Based on biostratigraphy, the associated archaeology, and the morphology of the hominin fossils Bae (2010) also suggests a Late Pleistocene age as the most reasonable one for the Ryonggok hominins
Ryonggok 6	0.047	125.738	39.019	Pleistocene Homo sapiens	1450	1	Bae et al. 2010	U-series, Paleoenvironment	Bae 2010; U-series age of ~48–46 ka. Based on biostratigraphy, the associated archaeology, and the morphology of the hominin fossils Bae (2010) also suggests a Late Pleistocene age as the most reasonable one for the Ryonggok hominins
Shanidar 1	0.048	44.2208	36.8303	Neanderthals	1650	1	Bailey & Geary 2009	C14; Stratigraphy	Cowgill et al. 2007, Pomeroy et al. 2017; Approximately 50-46 ka
Shanidar 5	0.048	44.2208	36.8303	Neanderthals	1550	1	Bailey & Geary 2009	C14; Stratigraphy	Cowgill et al. 2007, Pomeroy et al. 2017; Approximately 50-46 ka
Gibraltar 1 (Forbes Quarry)	0.05	-5.3462	36.1409	Neanderthals	1213	1	Neubauer et al. 2018	OSL	Buck & Stringer 2015; According to this publication unpublished luminescence studies from sediment attached to the cranium suggest the Forbes’ Quarry specimen may date to about 50 ka (page 331).
Teshik-Tash	0.05	67.0467	38.2894	Neanderthals	1581	1	Bailey & Geary 2009; adult projection	Archaeology, Paleoenvironment	Vishnyatsky 1999; Paleoenvironmental indicators suggest an early MIS 3 age, coinciding with the association with Middle Paleolithic artefacts; age apporximated here as 50 ka; absolute dating of the sediments has proven to be unsuccessful (Glantz et al. 2009)
La Chapelle-aux-Saints	0.0515	1.725	44.987	Neanderthals	1490	1	Neubauer et al. 2018	ESR	Raynal 1990; 56 +/- 4 ka & 47 +/- 3 ka ; Midpoint of ages taken
Monte Circeo I (Guattari Cave)	0.054	13.097	41.239	Neanderthals	1421	1	Neubauer et al. 2018	U-series, ESR	Schwarcz et al., 1991; between ca. 57 and 51 ka for the deposition of the human remains based on combined uranium-series (calcite incrustations) and ESR techniques (enamel of mammalian teeth), Midpoint of estimate taken
Amud 1	0.055	35.5016	32.8721	Neanderthals	1747	1	Neubauer et al. 2018	TL, ESR, U-Th	Valladas et al., 1999; Rink et al., 2001; TL age of 57.6 +/- 3.7 ka; ESR and U/Th age of 53 +/- 8 ka; average of ages taken
La Quina 5	0.065	0.3056	45.5203	Neanderthals	1350	1	Bailey & Geary 2009	Stratigraphy; Paleoenvironment	Débenath & Jelinek 1998; Stratigraphic and paleoenvironmental indication suggest MIS 4 age
Qafzeh 6	0.095	35.3	32.679	Pleistocene Homo sapiens	1525	1	Neubauer et al. 2018	ESR, TL	Valladas et al. 1988; ∼90 to 100 ka based on TL; Schwarcz et al. 1998 early uptake ESR model age of 96 +/- 13 ka
Qafzeh 11	0.095	35.3	32.679	Pleistocene Homo sapiens	1280	1	Bailey & Geary 2009	ESR, TL	Valladas et al. 1988; ∼90 to 100 ka based on TL; Schwarcz et al. 1998 early uptake ESR model age of 96 +/- 13 ka
Qafzeh 9	0.095	35.3	32.679	Pleistocene Homo sapiens	1497	1	Neubauer et al. 2018	ESR, TL	Valladas et al. 1988; ∼90 to 100 ka based on TL; Schwarcz et al. 1998 early uptake ESR model age of 96 +/- 13 ka
Liujiang	0.0965	109.417	24.15	Pleistocene Homo sapiens	1480	1	Bailey & Geary 2009	U-series, Stratigraphy	Shen et al. 2002; most likely age reported to be ∼111–139 ka with a mimum age of 68 ka; meanpoint of both estimates taken here
Eyasi 1	0.098	35.2667	-3.5333	Pleistocene Homo sapiens	1235	1	Bailey & Geary 2009	ESR, U-series	Domínguez-Rodrigo et al. 2008; ESR and U-series estimates of ~104 and ~92 ka, respectively, for a bovid tooth found close to Eyasi 6 hominin frontal; midpoint taken
Ganovce 1	0.105	20.327	49.03	Neanderthals	1320	2	Bailey & Geary 2009	U-Th	Eisová et al. 2019; The endocast was dated to 105 ka (+10.2 ka, -9.4 ka) according to the absolute radiometric dating of the travertine
Ngandong 1	0.113	111.422	-7.3104	Mid-Pleistocene Homo	1121	2	Bailey & Geary 2009	U-series, ESR	Rizal et al. 2020; modelled ages of 117-108 ka for the human fossil bone bed
Ngandong 10	0.113	111.422	-7.3104	Mid-Pleistocene Homo	1109	2	Bailey & Geary 2009	U-series, ESR	Rizal et al. 2020; modelled ages of 117-108 ka for the human fossil bone bed
Ngandong 5	0.113	111.422	-7.3104	Mid-Pleistocene Homo	1266	2	Bailey & Geary 2009	U-series, ESR	Rizal et al. 2020; modelled ages of 117-108 ka for the human fossil bone bed
Ngandong 6	0.113	111.422	-7.3104	Mid-Pleistocene Homo	1116	2	Bailey & Geary 2009	U-series, ESR	Rizal et al. 2020; modelled ages of 117-108 ka for the human fossil bone bed
Ngandong 9	0.113	111.422	-7.3104	Mid-Pleistocene Homo	1135	2	Bailey & Geary 2009	U-series, ESR	Rizal et al. 2020; modelled ages of 117-108 ka for the human fossil bone bed
Ngandong 11	0.113	111.422	-7.3104	Mid-Pleistocene Homo	1090	2	Bailey & Geary 2009	U-series, ESR	Rizal et al. 2020; modelled ages of 117-108 ka for the human fossil bone bed
Ngandong 14	0.113	111.422	-7.3104	Mid-Pleistocene Homo	1127	2	Neubauer et al. 2018	U-series, ESR	Rizal et al. 2020; modelled ages of 117-108 ka for the human fossil bone bed
Skhul 2	0.115	34.9672	32.6707	Pleistocene Homo sapiens	1300	2	Bailey & Geary 2009	ESR, TL, U-Th	Grün et al. 2005; Ages range from 130-100 ka, midpoint taken
Skhul 4	0.115	34.9672	32.6707	Pleistocene Homo sapiens	1554.5	2	Bailey & Geary 2009	ESR, TL, U-Th	Grün et al. 2005; Ages range from 130-100 ka, midpoint taken
Skhul 5	0.115	34.9672	32.6707	Pleistocene Homo sapiens	1363	2	Neubauer et al. 2018	ESR, TL, U-Th	Grün et al. 2005; Ages range from 130-100 ka, midpoint taken
Skhul 9	0.115	34.9672	32.6707	Pleistocene Homo sapiens	1587	2	Bailey & Geary 2009	ESR, TL, U-Th	Grün et al. 2005; Ages range from 130-100 ka, midpoint taken
Tabun C1	0.122	34.9661	32.6705	Neanderthals	1270.5	2	Bailey & Geary 2009	ESR, U-series	Grün & Stringer 2000; best average estimate is 122 ± 16 ka
Ngaloba LH 18 (Laetoli)	0.129	35.217	-3.167	Pleistocene Homo sapiens	1237	2	Neubauer et al. 2018	U-series	Grine 2016; Age of a U-Th dating of a bone (129 +/- 4ka) in the tuff from which the fossil derives considered as the most reliable age estimate
Krapina 6	0.13	15.8636	46.1653	Neanderthals	1205	2	Bailey & Geary 2009	ESR	Rink et al. 1995; ESR mean age of 130 +/-10 ka
Krapina B	0.13	15.8636	46.1653	Neanderthals	1450	2	Bailey & Geary 2009	ESR	Rink et al. 1995; ESR mean age of 130 +/-10 ka
Krapina C	0.13	15.8636	46.1653	Neanderthals	1200	2	Bailey & Geary 2009	ESR	Rink et al. 1995; ESR mean age of 130 +/-10 ka
Krapina D	0.13	15.8636	46.1653	Neanderthals	1450	2	Bailey & Geary 2009	ESR	Rink et al. 1995; ESR mean age of 130 +/-10 ka
Singa	0.139	33.93	13.15	Pleistocene Homo sapiens	1550	2	Bailey & Geary 2009	ESR, U-Th	Grine 2016; Age range of ca. 145–133 ka; midpoint taken
Lazaret	0.15	7.2949	43.6909	Neanderthals	1250	2	Bailey & Geary 2009	U-series, ESR, Paleoenvironment	Michel et al. 2009; Valensi et al. 2013; Paleontological data concord with radiometric dating which yields ages between 190-120 ka for the CIII and CII stratigraphic units in which the human fossils are found; no additional information given with asociation of human fossils, so midpoint of this range was taken
Herto (Bouri)	0.155	40.567	10.26	Pleistocene Homo sapiens	1450	2	Bailey & Geary 2009	Ar-Ar, Stratigraphy	Millard 2008; recomputed Ar/Ar ages from the supplementary data in Clark et al. (2003) with stratigraphic ordering using OxCal, provides age constraint of 161–150 ka; midpoint taken
Border Cave 1	0.162	31.9888	-27.0214	Pleistocene Homo sapiens	1510	2	Bailey & Geary 2009;estimate based on fragmentary cranium	ESR, Stratigraphy	Grün & Beaumont 2001, Millard 2006; Stratigraphic placement in BS5 for BC1 is assumed here as the most likely (see also Grün & Beaumont 2001, e.g. dark soil adhesions), with these layers having an ESR age of between 171-152 ka using stratigraphical information and Bayesian analysis (Millard 2006)
Omo-Kibish 2	0.195	35.93	5.403	Pleistocene Homo sapiens	1491	2	Neubauer et al. 2018	Ar-Ar, Sapropel correlation	McDougall et al. 2005; Combined age assessment of Ar-Ar dating and sapropel correlation of 195 ± 5 ka
Petralona 1	0.2	23.167	40.367	Mid-Pleistocene Homo	1162	3	Neubauer et al. 2018	U-series, ESR, Paleomagnetism	Hennig et al. 1981; Papamarinopoulos et al. 1987; U-series ages range from a minimum of 160 ka to a maximum of 350 ka; ESR age brackets the skull to 160-240 ka, midpoint of this age estimate was taken as it fits with both estimates (see Grün 1996, reaching the same conclusion)
Ngawi	0.2	111.446	-7.404	Mid-Pleistocene Homo	952	3	Neubauer et al. 2018	Stratigraphy	Neubauer et al. 2018; No absolute dates, Neubauer et al. (2018) provide an estimate of ~200 ka, fitting with Sudijono et al. 1995 assessment of most likely Middle Pleistocene sediments for the origin of the cranium (but see for a more critical perspective Kaifu et al. 2015)
Dali 1 (Tianshuigou)	0.209	109.67	34.87	Mid-Pleistocene Homo	1160	3	Bailey & Geary 2009	U-Series	Bae 2010; age of 209 +/- 23 ka, but potentially an underestimate of true age
Ehringsdorf 9	0.23	11.351	50.955	Neanderthals	1450	3	Bailey & Geary 2009	U-Series, Paleoenvironment, Stratigraphy	Blackwell & Schwarcz 1986; Street et al 2006; U-series age of travertine of about 230 ka, most likely belonging to MIS 7 based on most recent stratigraphic and biostratigraphic arguments
Jinniushan 1	0.23	122.45	40.583	Mid-Pleistocene Homo	1317	3	Bailey & Geary 2009	ESR, U-series	Lu et al. 2011; Ages range between 260-200 ka; midpoint taken
Biache	0.236	2.945	50.312	Neanderthals	1200	3	Bailey & Geary 2009	ESR, U-Series, Paleoenvironment	Bahain et al. 2015; ESR/U-series date of 236 ± 18 ka qualified as the best estimate for the age of the layers including the two human skulls, also fitting the biochronological attribution to MIS 7
Narmada 1	0.236	81.667	22.667	Mid-Pleistocene Homo	1249	3	Bailey & Geary 2009	U-Series, Paleoenvironment, Stratigraphy	Cameron et al. 2004; Minimum estimate of ~236 ka (preliminary age, but no further datings were published until 2020) and biostratigraphical placement in the later Middle Pleistocene
KNM-ES-11693 (Eliye Springs)	0.25	36	3.22	Mid-Pleistocene Homo	1375	3	Bailey & Geary 2009	Anatomical comparison	Bräuer et al. 2003; Based on anatomical comparions the authors place the remains between 300-200 ka (absolute ages are missing though and thus the age should be seen as tentative only, see e.g. Grine 2016)
Saccopastore 1	0.25	12.53	41.95	Neanderthals	1234	3	Bailey & Geary 2009	Stratigraphy, Paleoenvironment, Archaeology	Marra et al. 2015, most probable age given as ~250 ka (MIS 7)
Saccopastore 2	0.25	12.53	41.95	Neanderthals	1295	3	Bailey & Geary 2009	Stratigraphy, Paleoenvironment, Archaeology	Marra et al. 2015, most probable age given as ~250 ka (MIS 7)
Maba 1	0.257	113.58	24.6693	Mid-Pleistocene Homo	1300	3	Wu & Bruner 2016	U-series	Shen et al. 2014; Most recent U-series dates place the fossil approximately between a minimum of 236 ka and potentially >278 ka (but see Wu & Bruner 2016 for discussion of younger dates); A tentative mean age of 257 ka is assigned here lying between those estimates but the fossil might be significantly younger
Florisbad 1	0.259	26.0695	-28.7679	Mid-Pleistocene Homo	1280	3	Bailey & Geary 2009;estimate based on fragmentary cranium	ESR, OSL	Grün et al. 1996; ESR date on a fragment of human tooth gives a date of 259 +/-35 ka broadly in agreement with a slightly older OSL date (281 +/- 73 ka)
KNM-ER 3884	0.2755	36.3	4.25	Mid-Pleistocene Homo	1400	3	Bailey & Geary 2009	Ar-Ar, U-series, Stratigraphy	Bräuer et al. 1997, Grine 2016; Maximum age of 750 ka (Ar-Ar on underlying Silbo tuff) and minimum age of ~180 ka based on infinite U-series age; further U-Th dates on cranial fragments provide dates of 279 and 272 ka (though these are considered unreliable by Millard 2008 and Grine 2016); As no other ages are available and the U-Th dates fall between the definite minimum and maximum, this age wa…
Broken Hill (Kabwe)	0.299	28.433	-14.45	Mid-Pleistocene Homo	1249	3	Neubauer et al. 2018	U-series	Grün et al. 2020; Direct dating of the skull to 299 ± 25 thousand years (mean ± 2σ)
Reilingen	0.3	8.5692	49.2947	Mid-Pleistocene Homo	1432	4	Bailey & Geary 2009;	Stratigraphy, Paleoenvironment	Ziegler & Dean 1998; No absolute age determinations are available, the fauna of the paleontological layers represents a mixture of Holstein interglacial to Würm glacial species, potentially late Holstein (MIS 9-8); an approximate age of 300 ka for the end of MIS 9 is taken here
Galilee (Zuttiyeh)	0.3	35.5059	32.8659	Mid-Pleistocene Homo	1400	4	Bailey & Geary 2009;estimate based on frontal bone and upper face	Archaeology, Stratigraphy	Shimelmitz & Kuhn 2017; Age based on recent age assessments of the Acheulo-Yabrudian Cultural Complex (Maghuran tradition) of ca. 400-200 ka
Jebel Irhoud 1	0.315	-8.8725	31.855	Pleistocene Homo sapiens	1375	4	Neubauer et al. 2018	TL	Richter et al. 2017; TL ages on burnt flint associated with the human skulls give a best age of 315 ± 34 ka
Jebel Irhoud 2	0.315	-8.8725	31.855	Pleistocene Homo sapiens	1467	4	Neubauer et al. 2018	TL	Richter et al. 2017; TL ages on burnt flint associated with the human skulls give a best age of 315 ± 34 ka
Steinheim I	0.319	9.283	48.967	Mid-Pleistocene Homo	1111	4	Bailey & Geary 2009	Stratigraphy, Paleoenvironment	Ziegler 1999, Street et al 2006; Positioning of the skull in MIS 9 (~337-300 ka) based on associated faunal remains and stratigraphic position, no absolute dates available; meanpoint of MIS 9 taken
Vértesszöllös 2	0.341	18.38	47.618	Mid-Pleistocene Homo	1335	4	Bailey & Geary 2009; estimate based on occipital bone	ESR, U-Series, Paleoenvironment	Hennig et al. 1983, Moncel 2003; ESR date of 333 +/-17 ka and a U-series date of ca. 350 ka
Swanscombe I	0.4	0.2997	51.4458	Mid-Pleistocene Homo	1305	5	Bailey & Geary 2009	Stratigraphy, Paleoenvironment	Stringer & Hublin 1999; No absolute ages. Geomorphological and paleonvironmental indicators suggest an age of MIS 11, with ~400 ka as most likely estimate
Sambungmacan 1	0.4	111.131	-7.364	Mid-Pleistocene Homo	1056	5	Bailey & Geary 2009	Ar-Ar, U-Series, ESR	Indriati et al. 2011; Conflicting ESR (143 ka+20/−17) and Ar-Ar ages (546±12); Ar-Ar ages provide an absolute maximum and ESR likely minimum but an underestimateg age; on this basis an age of 0.4 Myr was chosen here
Sambungmacan 3 (Poloyo 1)	0.4	111.131	-7.364	Mid-Pleistocene Homo	902	5	Neubauer et al. 2018	Ar-Ar, U-Series, ESR	Indriati et al. 2011; Conflicting ESR (143 ka+20/−17) and Ar-Ar ages (546±12); Ar-Ar ages provide an absolute maximum and ESR likely minimum but an underestimateg age; on this basis an age of 0.4 Myr was chosen here
Sambungmacan 4	0.4	111.131	-7.364	Mid-Pleistocene Homo	1006	5	Bailey & Geary 2009	Ar-Ar, U-Series, ESR	Indriati et al. 2011; Conflicting ESR (143 ka+20/−17) and Ar-Ar ages (546±12); Ar-Ar ages provide an absolute maximum and ESR likely minimum but an underestimateg age; on this basis an age of 0.4 Myr was chosen here
Ndutu 1	0.4	35.45	-3.2	Mid-Pleistocene Homo	1100	5	Bailey & Geary 2009	Stratigraphy, Ar-Ar, AAR	Hay 1976, Manega 1995; Age of Ndutu beds where Ndutu 1 skull was found approximated to ~0.3-0.5 ka based on stratigraphical correlations, amino acid racemization and dated tuffs; midpoint taken
Salé 1	0.4	-6.8	34.03	Mid-Pleistocene Homo	911	5	Bailey & Geary 2009	Stratigraphy, Paleoenvironment	Bräuer et al. 1997; Stringer 2002; Millard et al. 2008; No absolute datings, age range from ca 500-200 ka, but most likely at its upper end and generally in the middle Middle Pleistocene; 400 ka used here (see also Bräuer et al 1997)
Zhoukoudian V	0.4	115.917	39.683	Mid-Pleistocene Homo	1220	5	Bailey & Geary 2009	U-series, Paleomagnetism, Paleoenvironment	Shen et al. 2001; mass spectrometric U-series dating of intercalated calcite samples: 400 ka for Layers 1–2 slightly abiove wehre ZK V was found
Ceprano	0.408	13.4502	41.4992	Mid-Pleistocene Homo	1185	5	Bailey & Geary 2009	K-Ar, Stratigraphy, Paleoenvironment	Manzi et al 2010; Combined age estimate of between 430 and 385 ka from sedimentology, paleoenvironmental indicators and a K-Ar dating of a tuff above the layers with the fossil; midpoint of this age assessment taken
PA 830 (Hexian 1)	0.412	118.2	31.883	Mid-Pleistocene Homo	1012.5	5	Bailey & Geary 2009	U-series, ESR	Grün et al. 1998; Combined ESR/U-series age estimate of 412±25 ka (average of six analyses on two teeth)
SH Cranium 2	0.43	-3.514	42.3492	Mid-Pleistocene Homo	1333.5	5	Arsuaga et al. 2014	U-series, Stratigraphy	Arsuaga et al. 2014; U-series dating of a cave raft speleothem deposited directly on a hominin cranium from LU-6 yielded a mean age of 434 +36/–24 ka; other dating methods likewise converge on an age of ~430 ka
SH Cranium 3	0.43	-3.514	42.3492	Mid-Pleistocene Homo	1230	5	Arsuaga et al. 2014;Juvenile but judged representatitive of adult (Arsuaga et al. 2014 Supplement S9)	U-series, Stratigraphy	Arsuaga et al. 2014; U-series dating of a cave raft speleothem deposited directly on a hominin cranium from LU-6 yielded a mean age of 434 +36/–24 ka; other dating methods likewise converge on an age of ~430 ka
SH Cranium 4	0.43	-3.514	42.3492	Mid-Pleistocene Homo	1360	5	Arsuaga et al. 2014	U-series, Stratigraphy	Arsuaga et al. 2014; U-series dating of a cave raft speleothem deposited directly on a hominin cranium from LU-6 yielded a mean age of 434 +36/–24 ka; other dating methods likewise converge on an age of ~430 ka
SH Cranium 5	0.43	-3.514	42.3492	Mid-Pleistocene Homo	1092	5	Arsuaga et al. 2014	U-series, Stratigraphy	Arsuaga et al. 2014; U-series dating of a cave raft speleothem deposited directly on a hominin cranium from LU-6 yielded a mean age of 434 +36/–24 ka; other dating methods likewise converge on an age of ~430 ka
SH Cranium 6	0.43	-3.514	42.3492	Mid-Pleistocene Homo	1225	5	Arsuaga et al. 2014;Juvenile but judged representatitive of adult (Arsuaga et al. 2014 Supplement S9)	U-series, Stratigraphy	Arsuaga et al. 2014; U-series dating of a cave raft speleothem deposited directly on a hominin cranium from LU-6 yielded a mean age of 434 +36/–24 ka; other dating methods likewise converge on an age of ~430 ka
SH Cranium 7	0.43	-3.514	42.3492	Mid-Pleistocene Homo	1143.5	5	Arsuaga et al. 2014	U-series, Stratigraphy	Arsuaga et al. 2014; U-series dating of a cave raft speleothem deposited directly on a hominin cranium from LU-6 yielded a mean age of 434 +36/–24 ka; other dating methods likewise converge on an age of ~430 ka
SH Cranium 9	0.43	-3.514	42.3492	Mid-Pleistocene Homo	1201	5	Arsuaga et al. 2014;Juvenile but judged representatitive of adult (Arsuaga et al. 2014 Supplement S9)	U-series, Stratigraphy	Arsuaga et al. 2014; U-series dating of a cave raft speleothem deposited directly on a hominin cranium from LU-6 yielded a mean age of 434 +36/–24 ka; other dating methods likewise converge on an age of ~430 ka
SH Cranium 10	0.43	-3.514	42.3492	Mid-Pleistocene Homo	1218	5	Arsuaga et al. 2014	U-series, Stratigraphy	Arsuaga et al. 2014; U-series dating of a cave raft speleothem deposited directly on a hominin cranium from LU-6 yielded a mean age of 434 +36/–24 ka; other dating methods likewise converge on an age of ~430 ka
SH Cranium 11	0.43	-3.514	42.3492	Mid-Pleistocene Homo	1057.7	5	Arsuaga et al. 2014;Juvenile but judged representatitive of adult (Arsuaga et al. 2014 Supplement S9)	U-series, Stratigraphy	Arsuaga et al. 2014; U-series dating of a cave raft speleothem deposited directly on a hominin cranium from LU-6 yielded a mean age of 434 +36/–24 ka; other dating methods likewise converge on an age of ~430 ka
SH Cranium 12	0.43	-3.514	42.3492	Mid-Pleistocene Homo	1227.6	5	Arsuaga et al. 2014	U-series, Stratigraphy	Arsuaga et al. 2014; U-series dating of a cave raft speleothem deposited directly on a hominin cranium from LU-6 yielded a mean age of 434 +36/–24 ka; other dating methods likewise converge on an age of ~430 ka
SH Cranium 13	0.43	-3.514	42.3492	Mid-Pleistocene Homo	1436.5	5	Arsuaga et al. 2014	U-series, Stratigraphy	Arsuaga et al. 2014; U-series dating of a cave raft speleothem deposited directly on a hominin cranium from LU-6 yielded a mean age of 434 +36/–24 ka; other dating methods likewise converge on an age of ~430 ka
SH Cranium 14	0.43	-3.514	42.3492	Mid-Pleistocene Homo	1224	5	Arsuaga et al. 2014;Juvenile but judged representatitive of adult (Arsuaga et al. 2014 Supplement S9)	U-series, Stratigraphy	Arsuaga et al. 2014; U-series dating of a cave raft speleothem deposited directly on a hominin cranium from LU-6 yielded a mean age of 434 +36/–24 ka; other dating methods likewise converge on an age of ~430 ka
SH Cranium 15	0.43	-3.514	42.3492	Mid-Pleistocene Homo	1283.5	5	Arsuaga et al. 2014	U-series, Stratigraphy	Arsuaga et al. 2014; U-series dating of a cave raft speleothem deposited directly on a hominin cranium from LU-6 yielded a mean age of 434 +36/–24 ka; other dating methods likewise converge on an age of ~430 ka
SH Cranium 16	0.43	-3.514	42.3492	Mid-Pleistocene Homo	1236	5	Arsuaga et al. 2014	U-series, Stratigraphy	Arsuaga et al. 2014; U-series dating of a cave raft speleothem deposited directly on a hominin cranium from LU-6 yielded a mean age of 434 +36/–24 ka; other dating methods likewise converge on an age of ~430 ka
SH Cranium 17	0.43	-3.514	42.3492	Mid-Pleistocene Homo	1218.5	5	Arsuaga et al. 2014	U-series, Stratigraphy	Arsuaga et al. 2014; U-series dating of a cave raft speleothem deposited directly on a hominin cranium from LU-6 yielded a mean age of 434 +36/–24 ka; other dating methods likewise converge on an age of ~430 ka
Arago 21	0.438	2.755	42.839	Mid-Pleistocene Homo	1139	5	Bailey & Geary 2009	ESR, U-series	Falgueres et al. 2015; Most recent age determinations provide an age of 438 ± 31 ka for G level which yielded the human remains
Saldanha 1 (Elandsfontein)	0.45	17.9493	-33.0236	Mid-Pleistocene Homo	1217	4	Bailey & Geary 2009	Archaeology, Paleoenvironment	Drennan 1953, Singer & Wymer 1968; No absolute ages, likely between 0.6-0.3 Mya (and rather at its upper boundary) based on association with Late Acheulean and potentially Fauresmith artefacts and Middle Pleistocene fauna (Drennan 1953; Singer & Wymer 1968; Klein et al. 2007); Potts and Deino (1995) suggested a minimum age of ~330 ka by comparison with Ar-Ar dated fauna at Lainyamok. Klein et al.…
Trinil 2	0.54	111.354	-7.3663	Mid-Pleistocene Homo	940	6	Bailey & Geary 2009	Ar-Ar	Joordens et al. 2015; 0.54 ± 0.10 Myr as best representation of Hauptknochenschicht age
Nanjing (Tangshan Hill Hulu)	0.6	118.76	32.05	Mid-Pleistocene Homo	1000	7	Bailey & Geary 2009	U-series, Stratigraphy, Paleoenvironment	Zhao et al. 2001; Most recent U-series ages fall broadly between 580-620 ka, fitting with biostratigraphic evidence of an MIS 16 age; midpoint of this assessment taken (see also Yang et al. 2020)
Bodo	0.6	40.542	10.625	Mid-Pleistocene Homo	1250	7	Holloway et al. 2004	Ar-Ar, Paleoenvironment	Clark et al. 1994; Age brackets of 0.55 +/- 0.03 Mya (minimum estimate) and 0.64 +/-0.03 Mya, with the later being laterally associated with the sediments of the human skull; the assessment of ~0.6 Mya by the authors is followed
Zhoukoudian II	0.77	115.917	39.683	Mid-Pleistocene Homo	1030	8	Bailey & Geary 2009	26Al/10Be, Paleomagnetism, Paleoenvironment	Shen et al. 2009; 0.77 ± 0.08 million years (Myr, mean ± s.e.m.) most recent assessment, provides the best age estimate for lower cultural layers 7–10 in which the majority of hominin fossils were found. Paleomagnetic readings and paleoenvironmental indicators match this age.
Zhoukoudian III	0.77	115.917	39.683	Mid-Pleistocene Homo	937.5	8	Bailey & Geary 2009	26Al/10Be, Paleomagnetism, Paleoenvironment	Shen et al. 2009; 0.77 ± 0.08 million years (Myr, mean ± s.e.m.) most recent assessment, provides the best age estimate for lower cultural layers 7–10 in which the majority of hominin fossils were found. Paleomagnetic readings and paleoenvironmental indicators match this age.
Zhoukoudian VI	0.77	115.917	39.683	Mid-Pleistocene Homo	850	8	Bailey & Geary 2009	26Al/10Be, Paleomagnetism, Paleoenvironment	Shen et al. 2009; 0.77 ± 0.08 million years (Myr, mean ± s.e.m.) most recent assessment, provides the best age estimate for lower cultural layers 7–10 in which the majority of hominin fossils were found. Paleomagnetic readings and paleoenvironmental indicators match this age.
Zhoukoudian X	0.77	115.917	39.683	Mid-Pleistocene Homo	1225	8	Bailey & Geary 2009	26Al/10Be, Paleomagnetism, Paleoenvironment	Shen et al. 2009; 0.77 ± 0.08 million years (Myr, mean ± s.e.m.) most recent assessment, provides the best age estimate for lower cultural layers 7–10 in which the majority of hominin fossils were found. Paleomagnetic readings and paleoenvironmental indicators match this age.
Zhoukoudian XI	0.77	115.917	39.683	Mid-Pleistocene Homo	1015	8	Bailey & Geary 2009	26Al/10Be, Paleomagnetism, Paleoenvironment	Shen et al. 2009; 0.77 ± 0.08 million years (Myr, mean ± s.e.m.) most recent assessment, provides the best age estimate for lower cultural layers 7–10 in which the majority of hominin fossils were found. Paleomagnetic readings and paleoenvironmental indicators match this age.
Yunxian EV9002	0.8	110.633	32.85	Mid-Pleistocene Homo	1100	9	Bailey & Geary 2009	ESR, Paleomagnetism	Sun et al. 2018; Chen et al. 1997; Most recent paleomagnetic work has secured the stratigraphy with the hominin finds to 0.89-0.71 Mya (Sun et al. 2018), a mean age ESR value was yielded to be 581±93 based on 9 fossil animal teeth stratigraphically associated with the Yunxian skulls (Chen et al. 1997) which is an underestimation; average of most recent paleomagnetic age is taken here (see aso Yan…
Sangiran 3	0.85	110.84	-7.441	Mid-Pleistocene Homo	975	9	Holloway et al. 2004	Fission-track, Uranium-lead; Stratigraphy	Matsu'ura et al. 2020; Ages for the Grenzbank formation and lower Bapang Formation center broadly around 0.9 Myr; Fossils likely derive from the Middle Tuff which lies between the Grenzbank and the Matuyama-Brunhes boundary (0.79 Myr)
Sangiran 10	0.85	110.84	-7.441	Mid-Pleistocene Homo	855	9	Holloway et al. 2004	Fission-track, Uranium-lead; Stratigraphy	Matsu'ura et al. 2020; Ages for the Grenzbank formation and lower Bapang Formation center broadly around 0.9 Myr; Fossils likely derive from the Middle Tuff which lies between the Grenzbank and the Matuyama-Brunhes boundary (0.79 Myr)
Sangiran 12	0.85	110.84	-7.441	Mid-Pleistocene Homo	1059	9	Holloway et al. 2004	Fission-track, Uranium-lead; Stratigraphy	Matsu'ura et al. 2020; Ages for the Grenzbank formation and lower Bapang Formation center broadly around 0.9 Myr; Fossils likely derive from the Middle Tuff which lies between the Grenzbank and the Matuyama-Brunhes boundary (0.79 Myr)
Sangiran 17	0.85	110.84	-7.441	Mid-Pleistocene Homo	1004	9	Holloway et al. 2004	Fission-track, Uranium-lead; Stratigraphy	Matsu'ura et al. 2020; Ages for the Grenzbank formation and lower Bapang Formation center broadly around 0.9 Myr; Fossils likely derive from the Middle Tuff which lies between the Grenzbank and the Matuyama-Brunhes boundary (0.79 Myr)
BOU-VP-2/66 (Daka skull)	0.91	40.567	10.26	Mid-Pleistocene Homo	995	9	Asfaw et al. 2002	Ar-Ar, Paleomagnetism, Stratigraphy	Asfaw et al. 2002; Maximum age of 1.04 based on underlying tuff, upper boundary at ~0.78 Myr by Brunhes-Matuyama boundary
	*See comments & references							*See comments & references

## Sheet: Comments & References
Comments
All Dating Methods	For all age sources, most recent determinations were favored over older ones (i.e. for conflicting ones); for multiple (reliable) ages, the midpoint of the estimates was taken
C14	All C14 ages are given/calculated in cal BP; most recent age determinations were favorized over older determinations (i.e. AMS over convential C14); if several ages exist either midpoint or calculated mean age by the original source was taken
References
Alciati et al. 2005	Alciati, G., Ascenzi, A., Borgognini, S., Canci, A., Formicola, V., Giacobini, G., ... & Vacca, E. (2005). Catalogue of Italian fossil human remains from the Palaeolithic to the Mesolithic (Vol. 83, pp. 1-184). Centro Stampa d'Ateneo.
Allen 2010	Allen, J. (2010). The curious history of the Talgai skull. Bulletin of the History of Archaeology, 20(2).
Arsuaga et al. 2014	Arsuaga, J. L., Martínez, I., Arnold, L. J., Aranburu, A., Gracia-Téllez, A., Sharp, W. D., ... & Poza-Rey, E. (2014). Neandertal roots: Cranial and chronological evidence from Sima de los Huesos. Science, 344(6190), 1358-1363.
Asfaw et al. 2002	Asfaw, B., Gilbert, W. H., Beyene, Y., Hart, W. K., Renne, P. R., WoldeGabriel, G., ... & White, T. D. (2002). Remains of Homo erectus from Bouri, Middle Awash, Ethiopia. Nature, 416(6878), 317-320
Bae 2010	Bae, C. J. (2010). The late Middle Pleistocene hominin fossil record of eastern Asia: synthesis and review. American journal of physical anthropology, 143(S51), 75-93.
Bahain et al. 2015	Bahain, J. J., Falgueres, C., Laurent, M., Dolo, J. M., Shao, Q., Auguste, P., & Tuffreau, A. (2015). ESR/U-series dating of faunal remains from the paleoanthropological site of Biache-Saint-Vaast (Pas-de-Calais, France). Quaternary Geochronology, 30, 541-546.
Barshay-Szmidt et al. 2016	Barshay-Szmidt, C., Costamagno, S., Henry-Gambier, D., Laroulandie, V., Pétillon, J. M., Boudadi-Maligne, M., ... & Mallye, J. B. (2016). New extensive focused AMS 14C dating of the Middle and Upper Magdalenian of the western Aquitaine/Pyrenean region of France (ca. 19–14 ka cal BP): Proposing a new model for its chronological phases and for the timing of occupation. Quaternary International, 414…
Blackwell & Schwarcz 1986	Blackwell, B., & Schwarcz, H. P. (1986). U-series analyses of the lower travertine at Ehringsdorf, DDR. Quaternary Research, 25(2), 215-222.
Bourdieret et al. 2011	Bourdier, C., Pétillon, J. M., Chehmana, L., & Valladas, H. (2011, November). Contexte archéologique des dispositifs pariétaux de Reverdit et de Cap-Blanc: nouvelles données. In Micro-analyses et datations de l'art préhistorique dans son contexte archéologique (MADAPCA) (pp. 285-294). SAMRA.
Bräuer et al. 1987	Bräuer, G., Yokoyama, Y., Falguères, C., & Mbua, E. (1997). Modern human origins backdated. Nature, 386, 337-338.
Bräuer et al. 2003	Bräuer, G., Groden, C., Delling, G., Kupczik, K., Mbua, E., & Schultz, M. (2003). Pathological alterations in the archaic Homo sapiens cranium from Eliye Springs, Kenya. American Journal of Physical Anthropology: The Official Publication of the American Association of Physical Anthropologists, 120(2), 200-204.
Brown n.d.	Brown, P dataset, n.d. http://www.peterbrown-palaeoanthropology.net/resource.html
Brown 1987	Brown, P. (1987). Pleistocene homogeneity and Holocene size reduction: the Australian human skeletal evidence. Archaeology in Oceania, 22(2), 41-67.
Brown 1989	Brown, P. (1989). Coobool Creek, A morphologicaland metrical analysis of the crania, mandibles anddentitions of a prehistoric Australian humanpopulation.Terra Australisno. 13
Brown 2010	Brown, P. (2010). Nacurrie 1: mark of ancient Java, or a caring mother’s hands, in terminal Pleistocene Australia?. Journal of Human Evolution, 59(2), 168-187.
Brown 2017	Brown, P. (2017). Coobool Creek: a morphological and metrical analysis of the crania, mandibles and dentitions of a prehistoric Australian human population. Canberra, ACT: Dept. of Prehistory, Research School of Pacific and Asian Studies, The Australian National University..
Buck & Stringer 2015	Buck, L. T., & Stringer, C. B. (2015). A rich locality in South Kensington: the fossil hominin collection of the Natural History Museum, London. Geological Journal, 50(3), 321-337.
Cameron et al. 2004	Cameron, D., Patnaik, R., & Sahni, A. (2004). The phylogenetic significance of the Middle Pleistocene Narmada hominin cranium from central India. International Journal of Osteoarchaeology, 14(6), 419-447.
Chase et al. 2007	Chase, P. G., Debénath, A., Dibble, H. L., McPherron, S. P., Schwarcz, H. P., Stafford Jr, T. W., & Tournepiche, J. F. (2007). New dates for the fontechevade (Charente, France) homo remains. Journal of human evolution, 52(2), 217-221.
Chen et al. 1997	Chen, T. M., Yang, Q., Hu, Y. Q., Bao, W. B., & Li, T. Y. (1997). ESR dating of tooth enamel from Yunxian Homo erectus site, China. Quaternary Science Reviews, 16(3-5), 455-458.
Clark et al. 1994	Clark, J. D., De Heinzelin, J., Schick, K. D., Hart, W. K., White, T. D., WoldeGabriel, G., ... & Vrba, E. (1994). African Homo erectus: old radiometric ages and young Oldowan assemblages in the Middle Awash Valley, Ethiopia. Science, 264(5167), 1907-1910.
Clark et al. 2003	Clark, J.D., Beyene, Y., WoldeGabriel, G., Hart, W.K., Renne, P.R., Gilbert, H., Defleur, A., Suwa, G., Katoh, S., Ludwig, K.R., Boisserie, J.R., Asfaw, B., White, T.D., 2003. Stratigraphic, chronological and behavioural contexts of Pleistocene Homo sapiens from Middle Awash, Ethiopia. Nature 423, 747-752.
Cowgill et al. 2007	Cowgill, L. W., Trinkaus, E., & Zeder, M. A. (2007). Shanidar 10: A middle paleolithic immature distal lower limb from Shanidar cave, Iraqi Kurdistan. Journal of human evolution, 53(2), 213-223.
Debénath & Jelinek 1998	Debénath, A., Jelinek, A.J., 1998. Nouvelles fouilles à La Quina (Charente): résultats préliminaires. Gallia Préhist 40, 29e74.
Domínguez-Rodrigo et al. 2008	Domínguez-Rodrigo, M., Mabulla, A., Luque, L., Thompson, J. W., Rink, J., Bushozi, P., ... & Alcala, L. (2008). A new archaic Homo sapiens fossil from Lake Eyasi, Tanzania. Journal of Human Evolution, 54(6), 899-903.
Drennan 1953	Drennan, M. R. (1953). The Saldanha skull and its associations. Nature, 172(4383), 791-793.
Eisová et al. 2019	Eisová, S., Velemínský, P., & Bruner, E. (2019). The Neanderthal endocast from Gánovce (Poprad, Slovak Republic). J. Anthropol. Sci, 97.
Falguères et al. 2015	Falguères, C., Shao, Q., Han, F., Bahain, J. J., Richard, M., Perrenoud, C., & Moigne, A. M. (2015). New ESR and U-series dating at Caune de l'Arago, France: A key-site for European Middle Pleistocene. Quaternary Geochronology, 30, 547-553.
Fewlass et al. 2019	Fewlass, H., Talamo, S., Kromer, B., Bard, E., Tuna, T., Fagault, Y., ... & Sázelová, S. (2019). Direct radiocarbon dates of mid Upper Palaeolithic human remains from Dolní Věstonice II and Pavlov I, Czech Republic. Journal of Archaeological Science: Reports, 27, 102000.
Formicola et al. 2004	Formicola, V., Pettitt, P., & DelLucchese, A. (2004). A direct AMS radiocarbon date on the Barma Grande 6 Upper Paleolithic skeleton. Current Anthropology, 45(1), 114-118.
Formicola et al. 2005	Formicola, V., Pettitt, P. B., Maggi, R., & Hedges, R. (2005). Tempo and mode of formation of the Late Epigravettian necropolis of Arene Candide cave (Italy): direct radiocarbon evidence. Journal of Archaeological Science, 32(11), 1598-1602.
Glantz et al. 2009	Glantz, M., Athreya, S., & Ritzman, T. (2009). Is Central Asia the eastern outpost of the Neandertal range? A reassessment of the Teshik‐Tash child. American Journal of Physical Anthropology: The Official Publication of the American Association of Physical Anthropologists, 138(1), 45-61.
Grine 2016	Grine, F. E. (2016). The Late Quaternary hominins of Africa: The skeletal evidence from MIS 6-2. In Africa from MIS 6-2 (pp. 323-381). Springer, Dordrecht.
Grine et al. 2007	Grine, F. E., Bailey, R. M., Harvati, K., Nathan, R. P., Morris, A. G., Henderson, G. M., ... & Pike, A. W. (2007). Late Pleistocene human skull from Hofmeyr, South Africa, and modern human origins. Science, 315(5809), 226-229.
Grün 1996	Grün, R. (1996). A re-analysis of electron spin resonance dating results associated with the Petralona hominid. Journal of Human Evolution, 30(3), 227-241.
Grün & Beaumont 2001	Grün, R., & Beaumont, P. (2001). Border Cave revisited: a revised ESR chronology. Journal of Human Evolution, 40(6), 467-482.
Grün & Stringer 2000	Grün, R., & Stringer, C. (2000). Tabun revisited: revised ESR chronology and new ESR and U-series analyses of dental material from Tabun C1. Journal of human Evolution, 39(6), 601-612.
Grün et al. 1996	Grün, R., Brink, J. S., Spooner, N. A., Taylor, L., Stringer, C. B., Franciscus, R. G., & Murray, A. S. (1996). Direct dating of Florisbad hominid. Nature, 382(6591), 500-501.
Grün et al. 1998	Grün R, Huang P, Huang W, Dermott FM, Thorne A, et al. (1998) ESR and U-series analyses of teeth from the palaeoanthropological site of Hexian, Anhui Province, China. J Hum Evol 34:555–564
Grün et al. 2005	Grün, R., Stringer, C., McDermott, F., Nathan, R., Porat, N., Robertson, S., ... & McCulloch, M. (2005). U-series and ESR analyses of bones and teeth relating to the human burials from Skhul. Journal of human evolution, 49(3), 316-334.
Grün et al. 2011	Grün, R., Spooner, N., Magee, J., Thorne, A., Simpson, J., Yan, G., & Mortimer, G. (2011). Stratigraphy and chronology of the WLH 50 human remains, Willandra Lakes World Heritage Area, Australia. Journal of Human Evolution, 60(5), 597-604.
Grün et al. 2020	Grün, R., Pike, A., McDermott, F., Eggins, S., Mortimer, G., Aubert, M., ... & Brink, J. (2020). Dating the skull from Broken Hill, Zambia, and its position in human evolution. Nature, 580(7803), 372-375.
Guérin et al. 2015	Guérin, G., Frouin, M., Talamo, S., Aldeias, V., Bruxelles, L., Chiotti, L., ... & Lahaye, C. (2015). A multi-method luminescence dating of the Palaeolithic sequence of La Ferrassie based on new excavations adjacent to the La Ferrassie 1 and 2 skeletons. Journal of Archaeological Science, 58, 147-166.
Hay 1976	Hay, R. L. (1976). Geology of the Olduvai Gorge: A Study of Sedimentation in a Semiarid Basin. Univ of California Press.
Hedges et al. 1998	Hedges, R. E. M., Pettitt, P. B., Ramsey, C. B., & Van Klinken, G. J. (1998). Radiocarbon dates from the Oxford AMS system: Archaeometry datelist 25. Archaeometry, 40(1), 227-239.
Hennig et al. 1981	Hennig, G. J., Herr, W., Weber, E., & Xirotiris, N. I. (1981). ESR-dating of the fossil hominid cranium from Petralona Cave, Greece. Nature, 292(5823), 533-536.
Hennig et al. 1983	Hennig, G. J., Grün, R., Brunnacker, K., & Pécsi, M. (1983). Th-230/U-234-sowie ERS-Altersbestimmungen einiger Travertine in Ungarn. E&G Quaternary Science Journal, 33(1), 9-20.
Henry-Gambier 2001	Henry-Gambier, D. (2001). La sépulture des enfants de Grimaldi:(Baoussé-Roussé, Italie): anthropologie et palethnologie funéraire des populations dela fin du Paléolithique supérieur (Vol. 14). Comité des travaux historiques et scientifiques-CTHS.
Henry-Gambier 2002	Henry-Gambier, D. (2002). Les fossiles de Cro-Magnon (Les Eyzies-de-Tayac, Dordogne). Nouvelles données sur leur position chronologique et leur attribution culturelle. Bulletins et Mémoires de la Société d’Anthropologie de Paris, (14 (1-2)).
Henry-Gambier et al. 2000	Henry-Gambier, D., Valladas, H., Tisnérat-Laborde, N., Arnold, M., & Bresson, F. (2000). Datation de vestiges humains présumés du Paléolithique supérieur par la méthode du Carbone 14 en spectrométrie de masse par accélérateur/Accelerator mass spectrometry radiocarbon dates of human remains from Upper Palaeolithic. Paléo, Revue d'Archéologie Préhistorique, 12(1), 201-212.
Hublin 2002	Hublin, J. J. (2002). Northwestern African Middle Pleistocene hominids and their bearing on the emergence of Homo sapiens. Human roots, Africa and Asia in the middle Pleistocene, 99-121.
Indriati et al. 2011	Indriati E, Swisher CC III, Lepre C, Quinn RL, Suriyanto RA, Hascaryo AT, et al. (2011) The Age of the 20 Meter Solo River Terrace, Java, Indonesia and the Survival of Homo erectus in Asia. PLoS ONE 6(6): e21562.
Joordens et al. 2015	Joordens, J. C., d’Errico, F., Wesselingh, F. P., Munro, S., de Vos, J., Wallinga, J., ... & Mücher, H. J. (2015). Homo erectus at Trinil on Java used shells for tool production and engraving. Nature, 518(7538), 228-231.
Kaifu et al. 2009	Kaifu, Y., Fujita, M., Kono, R. T., & Baba, H. (2009). Late Pleistocene modern human mandibles from the Minatogawa Fissure site, Okinawa, Japan: morphological affinities and implications for modern human dispersals in East Asia. Anthropological Science, 0912180078-0912180078.
Kaifu et al. 2015	Kaifu, Y., Kurniawan, I., Kubo, D., Sudiyabudi, E., Putro, G. P., Prasanti, E., ... & Baba, H. (2015). Homo erectus calvaria from Ngawi (Java) and its evolutionary implications. Anthropological Science, 150702.
Klein et al. 2007	Klein, R. G., Avery, G., Cruz-Uribe, K., & Steele, T. E. (2007). The mammalian fauna associated with an archaic hominin skullcap and later Acheulean artifacts at Elandsfontein, Western Cape Province, South Africa. Journal of Human Evolution, 52(2), 164-186.
Li et al. 2018	Li, F., Bae, C. J., Ramsey, C. B., Chen, F., & Gao, X. (2018). Re-dating Zhoukoudian Upper Cave, northern China and its regional significance. Journal of human evolution, 121, 170-177.
Lu et al. 2011	Lu, Z., Meldrum, D. J., Huang, Y., He, J., & Sarmiento, E. E. (2011). The Jinniushan hominin pedal skeleton from the late Middle Pleistocene of China. Homo, 62(6), 389-401.
Machiarrelli et al. 2004	Macchiarelli, R. ., Bondioli, L., Chech, M., Coppa, A., Fiore, I., Russom, R., ... & Rook, L. (2004). The late early Pleistocene human remains from Buia, Danakil depression, Eritrea. Rivista Italiana di Paleontologia e Stratigrafia, 110, 133-144.
Manega 1995	Manega, P. 1995. New Geochronological Results from the Ndutu, Naisiusiu and Ngaloba Beds at Olduvai and Laetoli in Northern Tanzania: Their Significance for Evolution of Modern Humans. Paper presented at the conference “Preservation and use of Olduvai Gorge, Laetoli, Rock art and other palaeoanthropological resources in Tanzania.” Bellagio, Italy.
Mannino et al. 2011	Mannino, M. A., Di Salvo, R., Schimmenti, V., Di Patti, C., Incarbona, A., Sineo, L., & Richards, M. P. (2011). Upper Palaeolithic hunter-gatherer subsistence in Mediterranean coastal environments: an isotopic study of the diets of the earliest directly-dated humans from Sicily. Journal of Archaeological Science, 38(11), 3094-3100.
Manzi et al. 2010	Manzi, G., Magri, D., Milli, S., Palombo, M. R., Margari, V., Celiberti, V., ... & Ruffo, M. (2010). The new chronology of the Ceprano calvarium (Italy). Journal of human evolution, 59(5), 580.
Marom et al. 2012	Marom, A., McCullagh, J. S., Higham, T. F., Sinitsyn, A. A., & Hedges, R. E. (2012). Single amino acid radiocarbon dating of Upper Paleolithic modern humans. Proceedings of the National Academy of Sciences, 109(18), 6878-6881.
Marra et al. 2015	Marra, F., Ceruleo, P., Jicha, B., Pandolfi, L., Petronio, C., & Salari, L. (2015). A new age within MIS 7 for the Homo neanderthalensis of Saccopastore in the glacio-eustatically forced sedimentary successions of the Aniene River Valley, Rome. Quaternary Science Reviews, 129, 260-274.
Matsu'ura et al. 2020	Matsu’ura, S., Kondo, M., Danhara, T., Sakata, S., Iwano, H., Hirata, T., ... & Kitaba, I. (2020). Age control of the first appearance datum for Javanese Homo erectus in the Sangiran area. Science, 367(6474), 210-214.
McDougall et al. 2005	McDougall, I., Brown, F. H., & Fleagle, J. G. (2005). Stratigraphic placement and age of modern humans from Kibish, Ethiopia. Nature, 433(7027), 733-736.
Meiklejohn et al. 2012	Meiklejohn, C., Hoffmann, A., Hüls, M., & Terberger, T. (2012). The Date of the Combe Capelle burial. Postgraduate research projects, 42.
Mellas & Grün 1991	Mellars, P., & Grün, R. (1991). A comparison of the electron spin resonance and thermoluminescence dating methods: the results of ESR dating at Le Moustier (France). Cambridge Archaeological Journal, 1(2), 269-276.
Michel et al. 2009	Michel, V., Shen, G., Valensi, P., & de Lumley, H. (2009). ESR dating of dental enamel from Middle Palaeolithic levels at Lazaret Cave, France. Quaternary Geochronology, 4(3), 233-240.
Millard 2006	Millard, A. R. (2006). Bayesian analysis of ESR dates, with application to Border Cave. Quaternary Geochronology, 1(2), 159-166.
Millard 2008	Millard, A. R. (2008). A critique of the chronometric evidence for hominid fossils: I. Africa and the Near East 500–50 ka. Journal of Human Evolution, 54(6), 848-874.
Moncel 2003	Moncel M-H. 2003. Some observation on microlithic assemblages in central Europe during Lower and Middle Palaeolithic Kulna and Predmostı II (Czech Republic), Vertesszolo s and Tata (Hungary). In Lower Palaeolithic Small Tools in Europe and the Levant, Burdukiewicz JM, Ronen A (eds). British Archaeological Reports, International Series no. 1115. Archaeopress: Oxford; 169–187
Nerudova et al. 2019	Nerudová, Z., Vaníčková, E., Tvrdý, Z., Ramba, J., Bílek, O., & Kostrhun, P. (2019). The woman from the Dolní Věstonice 3 burial: a new view of the face using modern technologies. Archaeological and Anthropological Sciences, 11(6), 2527-2538.
Nespoulet et al. 2013	Nespoulet, R., Chiotti, L., & Henry-Gambier, D. (2013). Le Gravettien final de l’abri Pataud (Dordogne, France). BAR International Series. Archaeopress, Oxford.
Neubauer et al. 2018	Neubauer, S., Hublin, J. J., & Gunz, P. (2018). The evolution of modern human brain shape. Science advances, 4(1), eaao5961.
Papamarinopoulos et al. 1987	Papamarinopoulos, S., Readman, P. W., Maniatis, Y., & Simopoulos, A. (1987). Palaeomagnetic and mineral magnetic studies of sediments from Petralona Cave, Greece. Archaeometry, 29(1), 50-59.
Pettitt & Trinkaus 2000	Pettitt, P. B., & Trinkaus, E. (2000). Direct radiocarbon dating of the Brno 2 Gravettian human remains. Anthropologie (Brno), 38(2), 149-150.
Pettitt et al. 2003	Pettitt, P. B., Richards, M. P., Maggi, R., & Formicola, V. (2003). The Gravettian burial known as the Prince (‘Il Principe’): new evidence for his age and diet. Antiquity., 77(295), 15-19.
Pike et al. 2004	Pike, A. W. G., Eggins, S., Grun, R., & Thackeray, F. (2004). U-series dating of TP1, an almost complete human skeleton from Tuinplaas (Springbok Flats), South Africa. South African Journal of Science, 100(7-8), 381-383.
Pomeroy et al. 2017	Pomeroy, E., Lahr, M. M., Crivellaro, F., Farr, L., Reynolds, T., Hunt, C. O., & Barker, G. (2017). Newly discovered Neanderthal remains from Shanidar Cave, Iraqi Kurdistan, and their attribution to Shanidar 5. Journal of Human Evolution, 111, 102-118.
Potts & Deino 1995	Potts, R., Deino, A., (1995). Mid-Pleistocene change in large mammal faunas of East Africa. Quatern. Res. 43, 106-113.
Raynal 1990	Raynal, J.-P., (1990). Essai de datation directe. In: Raynal, J.P., Pautrat, Y. (Eds.), La Chapelle-aux-Saints et la préhistoire en Corrèze. Association pour la Recherche Archéologique en Limousin, Limousin.
Richter et al. 2017	Richter, D., Grün, R., Joannes-Boyau, R., Steele, T. E., Amani, F., Rué, M., ... & Hublin, J. J. (2017). The age of the hominin fossils from Jebel Irhoud, Morocco, and the origins of the Middle Stone Age. Nature, 546(7657), 293-296.
Rink et al. 1995	Rink, W. J., Schwarcz, H. P., Smith, F. H., & Radovĉiĉ, J. (1995). ESR ages for Krapina hominids. Nature, 378(6552), 24-24.
Rink et al. 2001	Rink, W. J., Schwarcz, H. P., Lee, H. K., Rees‐Jones, J., Rabinovich, R., & Hovers, E. (2001). Electron spin resonance (ESR) and thermal ionization mass spectrometric (TIMS) 230Th/234U dating of teeth in Middle Paleolithic layers at Amud Cave, Israel. Geoarchaeology: An International Journal, 16(6), 701-717.
Rizal et al. 2020	Rizal, Y., Westaway, K. E., Zaim, Y., van den Bergh, G. D., Bettis, E. A., Morwood, M. J., ... & Westaway, M. C. (2020). Last appearance of Homo erectus at Ngandong, Java, 117,000–108,000 years ago. Nature, 577(7790), 381-385.
Schmitz et al. 2002	Schmitz, R. W., Serre, D., Bonani, G., Feine, S., Hillgruber, F., Krainitzki, H., ... & Smith, F. H. (2002). The Neandertal type site revisited: interdisciplinary investigations of skeletal remains from the Neander Valley, Germany. Proceedings of the National Academy of Sciences, 99(20), 13342-13347.
Schwarcz et al. 1988	Schwarcz H, Grün R, Vandermeersch B, Bar-Yosef O, Valladas H, et al. (1988) ESR dates for the Hominid Burial site of Qafzeh in Israel. J Hum Evol 17: 733–737.
Schwarcz et al. 1991	Schwarcz H.P., Bietti A., Buhay W.H., Stiner M.C., Grün R., and Segre A.G. (1991). On the reexamination of Grotta Guattari: uranium-series and electron-spin-resonance dates. Current Anthropology 32: 313-16.
Semal et al. 2009	Semal, P., Rougier, H., Crevecoeur, I., Jungels, C., Flas, D., Hauzeur, A., ... & Cammaert, L. (2009). New data on the late Neandertals: direct dating of the Belgian Spy fossils. American Journal of Physical Anthropology: The Official Publication of the American Association of Physical Anthropologists, 138(4), 421-428.
Shen et al. 2001	Shen, G., Ku, T. L., Cheng, H., Edwards, R. L., Yuan, Z., & Wang, Q. (2001). High-precision U-series dating of Locality 1 at Zhoukoudian, China. Journal of human evolution, 41(6), 679-688.
Shen et al. 2002	Shen, G., Wang, W., Wang, Q., Zhao, J., Collerson, K., Zhou, C., & Tobias, P. V. (2002). U-Series dating of Liujiang hominid site in Guangxi, Southern China. Journal of Human Evolution, 43(6), 817-829.
Shen et al. 2009	Shen, G., Gao, X., Gao, B., & Granger, D. E. (2009). Age of Zhoukoudian Homo erectus determined with 26 Al/10 Be burial dating. Nature, 458(7235), 198-200.
Shen et al. 2014	Shen, G., Tu, H., Xiao, D., Qiu, L., Feng, Y. X., & Zhao, J. X. (2014). Age of Maba hominin site in southern China: evidence from U-series dating of Southern Branch Cave. Quaternary Geochronology, 23, 56-62.
Shimelmitz & Kuhn 2017	Shimelmitz, R., & Kuhn, S. L. (2017). Shifting understandings of the Acheulo-Yabrudian complex and the Lower to Middle Paleolithic transition at Tabun Cave. Vocation préhistoire hommage à Jean-Marie Le Tensorer, 343-53.
Sikora et al. 2017	Sikora, M., Seguin-Orlando, A., Sousa, V. C., Albrechtsen, A., Korneliussen, T., Ko, A., ... & Renaud, G. (2017). Ancient genomes show social and reproductive behavior of early Upper Paleolithic foragers. Science, 358(6363), 659-662.
Singer & Wymer 1968	Singer, R., & Wymer, J. (1968). Archaeological investigations at the Saldanha skull site in South Africa. The South African Archaeological Bulletin, 23(91), 63-74.
Sinitsyin 2004	Sinitsyn, A. A. (2004). Earliest Upper Palaeolithic layers at Kostenki 14 (Markina gora): preliminary results of the 1998-2001 excavations. BAR INTERNATIONAL SERIES, 1240, 181-190.
Sparacello et al. 2018	Sparacello, V. S., Rossi, S., Pettitt, P., Roberts, C. A., Salvatore, J. R., & Formicola, V. (2018). New insights on Final Epigravettian funerary behaviour at Arene Candide Cave (Western Liguria, Italy) from osteological and spatial analysis of secondary bone deposits. Journal of anthropological sciences., 96, 1-24.
Storm et al. 2013	Storm, P., Wood, R., Stringer, C., Bartsiokas, A., de Vos, J., Aubert, M., ... & Grün, R. (2013). U-series and radiocarbon analyses of human and faunal remains from Wajak, Indonesia. Journal of human evolution, 64(5), 356-365.
Street et al. 2006	Street, M., Terberger, T., & Orschiedt, J. (2006). A critical review of the German Paleolithic hominin record. Journal of Human Evolution, 51(6), 551-579.
Stringer & Hublin 2006	Stringer, C. B., & Hublin, J. J. (1999). New age estimates for the Swanscombe hominid, and their significance for human evolution. Journal of Human Evolution, 37(6), 873-877.
Stringer 2002	Stringer, C., (2002) Modern human origins: progress and prospects. Philos. Trans. R. Soc. Lond. B Biol. Sci. 357, 563-579.
Sudijono et al. 1995	Sudijono, Mano K., and Wikarno R. (eds.) (1995) Geology of Quaternary Environment of the Solo-Madiun area, Central-East Jawa. Geological Research and Development Centre, Special Publication 17.
Sun et al. 2018	Sun, X.F., Lu, H.Y., Wang, S.J., Xu, X.H., Zeng, Q.X., Lu, X.H., Lu, C.Q., Zhang, W.C., Zhang, X.Q., Dennell, R., (2018). Hominin distribution in glacial-interglacial environmental changes in the Qinling. Quat. Sci. Rev. 198, 37-55
Svoboda 2008	Svoboda, J. A. (2008). The Upper Paleolithic burial area at Předmostí: ritual and taphonomy. Journal of human evolution, 54(1), 15-33.
Trinkaus 2018a	Trinkaus, E. (2018a). Epipaleolithic human appendicular remains from Ein Gev I, Israel. Comptes Rendus Palevol, 17(8), 616-627.
Trinkaus 2018b	Trinkaus, E. (2018b). The palaeopathology of the Ohalo 2 Upper Paleolithic human remains: A reassessment of its appendicular robusticity, humeral asymmetry, shoulder degenerations, and costal lesion. International Journal of Osteoarchaeology, 28(2), 143-152.
Valensi et al. 2013	Valensi, P., Michel, V., El Guennouni, K., & Liouville, M. (2013). New data on human behavior from a 160,000 year old Acheulean occupation level at Lazaret cave, south-east France: An archaeozoological approach. Quaternary International, 316, 123-139.
Valladas et al. 1988	Valladas H, Reyss J.L, Joron JL, Valladas G, Bar Yosef O, et al. (1988) Thermoluminescence dating of Mousterian ‘‘Proto-cro-magnon’’ remains from Israel and the origin of Modern man. Nature 331: 614–616.
Valladas et al. 1999	Valladas, H., Mercier, N., Froget, L., Hovers, E., Joron, J. L., Kimbel, W. H., & Rak, Y. (1999). TL dates for the Neanderthal site of the Amud Cave, Israel. Journal of Archaeological Science, 26(3), 259-268.
Vermeersch 2002	Vermeersch, P. M. (Ed.). (2002). Palaeolithic quarrying sites in Upper and Middle Egypt (No. 4). Leuven University Press.
Visnyatsky 1999	Vishnyatsky L. (1999). The Paleolithic of Central Asia. J World Prehistory 13, 69–122.
Wild et al. 2005	Wild, E. M., Teschler-Nicola, M., Kutschera, W., Steier, P., Trinkaus, E., & Wanek, W. (2005). Direct dating of Early Upper Palaeolithic human remains from Mladeč. Nature, 435(7040), 332-335.
Wu & Bruner 2016	Wu, X. J., & Bruner, E. (2016). The endocranial anatomy of Maba 1. American journal of physical anthropology, 160(4), 633-643.
Yang et al. 2020	Yang, S., Jian-Ping Yue, Xinying Zhou, Michael Storozum, Fa-Xiang Huan, Cheng-Long Deng, Michael D. Petraglia, (2020) Hominin site distributions and behaviours across the Mid-Pleistocene climate transition in China, Quaternary Science Reviews, Volume 248, https://doi.org/10.1016/j.quascirev.2020.106614..
Zhao et al. 2001	Zhao, J. X., Hu, K., Collerson, K. D., & Xu, H. K. (2001). Thermal ionization mass spectrometry U-series dating of a hominid site near Nanjing, China. Geology, 29(1), 27-30.
Ziegler 1999	Ziegler, R. (1999). Urmenschen. Funde in Baden-Württemberg (Stuttgarter Beiträge zur Naturkunde, Serie C, Heft 44), Stuttgart.
Ziegler & Dean 1998	Ziegler, R., & Dean, D. (1998). Mammalian fauna and biostratigraphy of the pre-Neandertal site of Reilingen, Germany. Journal of human evolution, 34(5), 469-484.
