# Supplementary material for: Different environmental variables predict body and brain size evolution in Homo
Source: Nat Commun. 2021 Jul 8;12:4116. doi: 10.1038/s41467-021-24290-7 (PMC8266824; doi:10.1038/s41467-021-24290-7)
Supplement: Supplementary file 7 — Source Data [file 41467_2021_24290_MOESM7_ESM.zip]

Archive with 6 entries (6 files):
- Fig-2.xlsx
- Fig-3a.xlsx
- Fig-3b.xlsx
- Fig-3c.xlsx
- Fig-3d.xlsx
- Tables.xlsx
