# Supplementary material for: Different environmental variables predict body and brain size evolution in Homo
Source: Nat Commun. 2021 Jul 8;12:4116. doi: 10.1038/s41467-021-24290-7 (PMC8266824; doi:10.1038/s41467-021-24290-7)
Supplement: Supplementary file 7 — Source Data [file 41467_2021_24290_MOESM7_ESM.zip › Fig-2.xlsx]

## Sheet: percentage
	body			brain
	min	med	max	min	med	max
MAT	10	26	73	57	98	100
BIO11	12	31	83	59	99	100
MAP	11	25	67	54	97	100
BIO17	15	38	87	56	98	100
NPP	11	25	67	57	97	100
MATvar10	6	8	15	8	17	41
BIO11var10	7	9	18	9	18	50
MAPvar10	6	6	6	5	5	6
BIO17var10	6	6	7	6	6	6
NPPvar10	7	7	7	5	6	6
