# Supplementary material for: Different environmental variables predict body and brain size evolution in Homo
Source: Nat Commun. 2021 Jul 8;12:4116. doi: 10.1038/s41467-021-24290-7 (PMC8266824; doi:10.1038/s41467-021-24290-7)
Supplement: Supplementary file 7 — Source Data [file 41467_2021_24290_MOESM7_ESM.zip › Fig-3a.xlsx]

## Sheet: full
ID	taxonomy	BodySize	climate
ThI94-UA28-7 (Thomas Quarry)	Mid-Pleistocene Homo	4.09	287.15
Ain Maarouf 1	Mid-Pleistocene Homo	3.98	283.9
El Sidrón (SDR-1609)	Neanderthals	4.41	279.2
Paviland 1	Pleistocene Homo sapiens	4.3	274.39
AT-1004 (coxal)	Mid-Pleistocene Homo	4.19	279.35
AT-1480	Mid-Pleistocene Homo	4.28	279.35
AT-1832	Mid-Pleistocene Homo	4.19	279.35
AT-1930	Mid-Pleistocene Homo	4.19	279.35
AT-2350 (coxal)	Mid-Pleistocene Homo	4.33	279.35
AT-2803	Mid-Pleistocene Homo	4.39	279.35
AT-3132	Mid-Pleistocene Homo	4.33	279.35
AT-3133	Mid-Pleistocene Homo	4.07	279.35
AT-4425	Mid-Pleistocene Homo	4.28	279.35
AT-575	Mid-Pleistocene Homo	4.17	279.35
AT-800 (coxal)	Mid-Pleistocene Homo	4.33	279.35
AT-835+AT-2501 (coxal)	Mid-Pleistocene Homo	4.35	279.35
AT-859	Mid-Pleistocene Homo	4.16	279.35
AT-860	Mid-Pleistocene Homo	4.14	279.35
SH Coxal 1 (Coxal)	Mid-Pleistocene Homo	4.04	279.35
SH Femur IV/V	Mid-Pleistocene Homo	4.23	279.35
SH Femur X	Mid-Pleistocene Homo	4.42	279.35
SH Femur XI	Mid-Pleistocene Homo	4.07	279.35
SH Femur XII/XIII	Mid-Pleistocene Homo	4.3	279.35
SH Femur XVI	Mid-Pleistocene Homo	4.04	279.35
SH foot association 1	Mid-Pleistocene Homo	4.29	279.35
SH foot association 2	Mid-Pleistocene Homo	4.05	279.35
SH foot association 5	Mid-Pleistocene Homo	4.51	279.35
SH foot association 8	Mid-Pleistocene Homo	4.19	279.35
SH foot association 9	Mid-Pleistocene Homo	4.14	279.35
SH Pelvis 1	Mid-Pleistocene Homo	4.37	279.35
TD6 Hominin 10	Mid-Pleistocene Homo	4.33	280.33
Mirón 1	Pleistocene Homo sapiens	4.04	278.14
Sima de las Palomas 77	Neanderthals	4.2	286.81
Sima de las Palomas 92	Neanderthals	4.15	287.19
Sima de las Palomas 96	Neanderthals	4.11	286.91
Boxgrove	Mid-Pleistocene Homo	4.42	279.29
St. Germain-la-Rivière 1	Pleistocene Homo sapiens	4.08	278.54
La Quina H1	Neanderthals	4.29	279.42
Le Placard 48	Pleistocene Homo sapiens	4.19	280.51
Rochereil 1	Pleistocene Homo sapiens	4.13	281.63
Chancelade 1	Pleistocene Homo sapiens	4.21	276.86
La Ferrassie 1	Neanderthals	4.51	278.64
La Ferrassie 2	Neanderthals	4.22	278.64
Laugerie Basse 54298	Pleistocene Homo sapiens	4.38	277.16
Abri Pataud 1	Pleistocene Homo sapiens	4.24	276.6
Cro-magnon 1 (CM-1)	Pleistocene Homo sapiens	4.25	276.46
Cro-magnon 4315	Pleistocene Homo sapiens	4.3	276.46
Cro-magnon 4317 (CM-2)	Pleistocene Homo sapiens	4.12	276.46
Cro-magnon 4337	Pleistocene Homo sapiens	4.4	276.46
La Madeleine 1	Pleistocene Homo sapiens	4.19	279.19
Rochette 1	Pleistocene Homo sapiens	4.2	276.6
Cap Blanc 1	Pleistocene Homo sapiens	4.08	276.86
Regourdou 1	Neanderthals	4.17	276.9
Combe Grenal 30	Neanderthals	4.15	278.77
Lafaye 1	Pleistocene Homo sapiens	4.07	276.63
La Chapelle-aux-Saints 1	Neanderthals	4.4	277.94
Le Peyrat 5	Pleistocene Homo sapiens	4.21	281.22
Arago 44	Mid-Pleistocene Homo	4.38	278.66
Spy 2	Neanderthals	4.41	273.18
Fonds-de-Foret 1	Neanderthals	4.3	272.91
Neandertal 1 (Feldhofer)	Neanderthals	4.4	272.68
Oberkassel 1	Pleistocene Homo sapiens	4.32	276.57
Oberkassel 2	Pleistocene Homo sapiens	4.07	276.57
Bichon 1	Pleistocene Homo sapiens	4.08	274.47
Grotte des Enfants 3	Pleistocene Homo sapiens	3.96	279.14
Caviglione 1	Pleistocene Homo sapiens	4.22	275.46
Grotte des Enfants 4	Pleistocene Homo sapiens	4.41	275.58
Grotte des Enfants 5	Pleistocene Homo sapiens	4.11	275.58
Baousso da Torre 1	Pleistocene Homo sapiens	4.34	275.58
Baousso da Torre 2	Pleistocene Homo sapiens	4.28	275.58
Barma Grande 2	Pleistocene Homo sapiens	4.41	282.14
Barma Grande 4	Pleistocene Homo sapiens	4.46	282.14
Grotte du Prince 1 (coxal)	Mid-Pleistocene Homo	4.33	283.98
Arene Candide 4	Pleistocene Homo sapiens	4.21	281.2
Arene Candide 5	Pleistocene Homo sapiens	4.2	281.2
Arene Candide 2	Pleistocene Homo sapiens	4.29	280.14
Arene Candide 3	Pleistocene Homo sapiens	4.14	280.14
Arene Candide 12	Pleistocene Homo sapiens	4.24	279.14
Arene Candide 10	Pleistocene Homo sapiens	4.23	278.84
Arancio 1	Pleistocene Homo sapiens	4.34	282.3
Tagliente 1	Pleistocene Homo sapiens	4.17	277.72
Mittlere Klause (Neuessig 2)	Pleistocene Homo sapiens	4.28	272.22
Villabruna 1	Pleistocene Homo sapiens	4.25	273.32
San Teodoro 4	Pleistocene Homo sapiens	4.2	286.92
Paglicci 25	Pleistocene Homo sapiens	4.12	282.56
Krapina 207	Neanderthals	4.19	278.25
Krapina 208	Neanderthals	4.23	278.25
Krapina 209	Neanderthals	4.21	278.25
Krapina 213	Neanderthals	4.42	278.25
Krapina 214	Neanderthals	4.15	278.25
Krapina 236	Neanderthals	4.09	278.25
Krapina 237	Neanderthals	4.35	278.25
Krapina 238.1	Neanderthals	3.97	278.25
Krapina foot A	Neanderthals	4.08	278.25
Romito 3	Pleistocene Homo sapiens	4.28	285.76
Romito 4	Pleistocene Homo sapiens	4.18	285.76
Romito 5	Pleistocene Homo sapiens	3.97	285.76
Dolní Vestonice 13	Pleistocene Homo sapiens	4.27	271.01
Dolní Vestonice 14	Pleistocene Homo sapiens	4.37	271.01
Dolní Vestonice 15	Pleistocene Homo sapiens	4.25	271.01
Dolní Vestonice 16	Pleistocene Homo sapiens	4.36	271.01
Dolní Vestonice 3	Pleistocene Homo sapiens	4.02	271.01
Mladec 21	Pleistocene Homo sapiens	4.18	270.93
Mladec 22	Pleistocene Homo sapiens	4.36	270.93
Mladec 30	Pleistocene Homo sapiens	4.51	270.93
Predmostí 3	Pleistocene Homo sapiens	4.25	269.97
Predmostí 4	Pleistocene Homo sapiens	4.26	269.97
Predmostí 9	Pleistocene Homo sapiens	4.07	269.97
Predmostí 1	Pleistocene Homo sapiens	4.03	269.97
Predmostí 10	Pleistocene Homo sapiens	4.28	269.97
Predmostí 14	Pleistocene Homo sapiens	4.23	269.97
Ostuni 1	Pleistocene Homo sapiens	4.21	283.34
Veneri 1	Pleistocene Homo sapiens	4.35	283.41
Veneri 2	Pleistocene Homo sapiens	4.31	283.41
Romanelli 1	Pleistocene Homo sapiens	4.2	289.26
Climente 1	Pleistocene Homo sapiens	4.14	279.14
Broken Hill E689 (Femur)	Mid-Pleistocene Homo	4.33	289.1
Broken Hill E691 (Tibia)	Mid-Pleistocene Homo	4.5	289.1
Broken Hill E719	Mid-Pleistocene Homo	4.3	289.1
Broken Hill E907 (Femur)	Mid-Pleistocene Homo	4.41	289.1
Sahaba 10	Pleistocene Homo sapiens	4.14	293.9
Sahaba 17	Pleistocene Homo sapiens	4.1	293.9
Sahaba 18	Pleistocene Homo sapiens	4.21	293.9
Sahaba 19	Pleistocene Homo sapiens	4.12	293.9
Sahaba 22	Pleistocene Homo sapiens	4.09	293.9
Sahaba 26	Pleistocene Homo sapiens	3.86	293.9
Sahaba 28	Pleistocene Homo sapiens	3.96	293.9
Sahaba 29	Pleistocene Homo sapiens	4.33	293.9
Sahaba 31	Pleistocene Homo sapiens	4.13	293.9
Sahaba 39	Pleistocene Homo sapiens	4.21	293.9
Sahaba 40	Pleistocene Homo sapiens	4.13	293.9
Sahaba 41	Pleistocene Homo sapiens	4.1	293.9
Sahaba 6	Pleistocene Homo sapiens	4.14	293.9
Wadi Halfa 1	Pleistocene Homo sapiens	4.21	295.06
Wadi Halfa 11	Pleistocene Homo sapiens	4.02	295.06
Wadi Halfa 13	Pleistocene Homo sapiens	4.04	295.06
Wadi Halfa 15	Pleistocene Homo sapiens	3.96	295.06
Wadi Halfa 19	Pleistocene Homo sapiens	3.87	295.06
Wadi Halfa 2	Pleistocene Homo sapiens	4.26	295.06
Wadi Halfa 20	Pleistocene Homo sapiens	3.84	295.06
Wadi Halfa 23	Pleistocene Homo sapiens	4.03	295.06
Wadi Halfa 24	Pleistocene Homo sapiens	4.22	295.06
Wadi Halfa 25	Pleistocene Homo sapiens	4.02	295.06
Wadi Halfa 26	Pleistocene Homo sapiens	4.2	295.06
Wadi Halfa 3	Pleistocene Homo sapiens	4.03	295.06
Wadi Halfa 317	Pleistocene Homo sapiens	3.91	295.06
Wadi Halfa 32	Pleistocene Homo sapiens	3.91	295.06
Wadi Halfa 34	Pleistocene Homo sapiens	4.15	295.06
Wadi Halfa 36	Pleistocene Homo sapiens	4.18	295.06
Wadi Halfa 37	Pleistocene Homo sapiens	4.08	295.06
Nazlet Khater 2	Pleistocene Homo sapiens	4.22	289
Kubbaniya 1	Pleistocene Homo sapiens	4.27	290.69
Kiik-Koba 1	Neanderthals	4.38	281.24
Kebara 2	Neanderthals	4.28	288.22
Tabun C1	Neanderthals	3.99	291.77
Skhul 4	Pleistocene Homo sapiens	4.28	291.44
Skhul 5	Pleistocene Homo sapiens	4.34	291.44
Skhul 6	Pleistocene Homo sapiens	4.23	291.44
Skhul 7	Pleistocene Homo sapiens	4.06	291.44
Skhul 9	Pleistocene Homo sapiens	4.3	291.44
Qafzeh 3	Pleistocene Homo sapiens	3.84	290.46
Qafzeh 8	Pleistocene Homo sapiens	4.09	290.46
Qafzeh 9	Pleistocene Homo sapiens	4.17	290.46
OH 28	Mid-Pleistocene Homo	4.13	291.57
OH 34	Mid-Pleistocene Homo	4.01	288.51
Mataha 1	Pleistocene Homo sapiens	4.07	285.39
Amud 1	Neanderthals	4.28	286.14
Ohalo 2	Pleistocene Homo sapiens	4.32	284.42
Gesher Benot Ya'acov 1	Mid-Pleistocene Homo	3.95	284.52
Ein Gev 1	Pleistocene Homo sapiens	4.16	284.48
Omo Kibish 1	Pleistocene Homo sapiens	3.99	296.59
KNM-BK 66	Mid-Pleistocene Homo	4.02	288.92
Qasr Kharaneh 1	Pleistocene Homo sapiens	4.09	285.23
Qasr Kharaneh 2	Pleistocene Homo sapiens	4.2	285.23
Sunghir 1	Pleistocene Homo sapiens	4.37	261.85
Shanidar 1	Neanderthals	4.22	283.37
Shanidar 3	Neanderthals	4.29	283.37
Shanidar 5	Neanderthals	4.27	283.37
Shanidar 4	Neanderthals	4.31	284.63
Baigara (talus)	Pleistocene Homo sapiens	4.46	263.92
Tam Hang 13	Pleistocene Homo sapiens	3.7	287.69
Tam Hang 14	Pleistocene Homo sapiens	4.24	287.69
Tam Hang 2	Pleistocene Homo sapiens	3.92	287.69
Tam Hang 22	Pleistocene Homo sapiens	4.06	287.69
Tam Hang 3	Pleistocene Homo sapiens	3.92	287.69
Tam Hang 7	Pleistocene Homo sapiens	3.79	287.69
Liujiang 1	Pleistocene Homo sapiens	3.75	291.47
Sambungmacan 2	Mid-Pleistocene Homo	4.22	297.69
Trinil I	Mid-Pleistocene Homo	3.95	296.63
Trinil II	Mid-Pleistocene Homo	3.91	296.63
Trinil III	Mid-Pleistocene Homo	3.9	296.63
Trinil IV	Mid-Pleistocene Homo	3.95	296.63
Tianyuan 1	Pleistocene Homo sapiens	4.27	278.26
Zhoukoudian-UC 105	Pleistocene Homo sapiens	4.27	277.7
Zhoukoudian-UC 117	Pleistocene Homo sapiens	4.08	277.7
Zhoukoudian Femur 1	Mid-Pleistocene Homo	4	279.33
Zhoukoudian Femur 4	Mid-Pleistocene Homo	3.99	279.33
Zhoukoudian VI	Mid-Pleistocene Homo	3.94	279.33
Jinniushan 1	Mid-Pleistocene Homo	4.35	279.69
Minatogawa 1	Pleistocene Homo sapiens	4.15	291.31
Minatogawa 2	Pleistocene Homo sapiens	3.88	291.31
Minatogawa 3	Pleistocene Homo sapiens	3.93	291.31
Minatogawa 4	Pleistocene Homo sapiens	3.86	291.31
Nacurrie	Pleistocene Homo sapiens	4.43	287.52

## Sheet: sample
ID	taxonomy	BodySize	climate
ThI94-UA28-7 (Thomas Quarry)	Mid-Pleistocene Homo	4.09	287.15
Ain Maarouf 1	Mid-Pleistocene Homo	3.98	283.9
El Sidrón (SDR-1609)	Neanderthals	4.41	279.2
Paviland 1	Pleistocene Homo sapiens	4.3	274.39
AT-4425	Mid-Pleistocene Homo	4.28	279.35
TD6 Hominin 10	Mid-Pleistocene Homo	4.33	280.33
Mirón 1	Pleistocene Homo sapiens	4.04	278.14
Sima de las Palomas 77	Neanderthals	4.2	286.81
Sima de las Palomas 92	Neanderthals	4.15	287.19
Sima de las Palomas 96	Neanderthals	4.11	286.91
Boxgrove	Mid-Pleistocene Homo	4.42	279.29
St. Germain-la-Rivière 1	Pleistocene Homo sapiens	4.08	278.54
La Quina H1	Neanderthals	4.29	279.42
Le Placard 48	Pleistocene Homo sapiens	4.19	280.51
Rochereil 1	Pleistocene Homo sapiens	4.13	281.63
Chancelade 1	Pleistocene Homo sapiens	4.21	276.86
La Ferrassie 1	Neanderthals	4.51	278.64
Laugerie Basse 54298	Pleistocene Homo sapiens	4.38	277.16
Abri Pataud 1	Pleistocene Homo sapiens	4.24	276.6
Cro-magnon 4317 (CM-2)	Pleistocene Homo sapiens	4.12	276.46
La Madeleine 1	Pleistocene Homo sapiens	4.19	279.19
Rochette 1	Pleistocene Homo sapiens	4.2	276.6
Cap Blanc 1	Pleistocene Homo sapiens	4.08	276.86
Regourdou 1	Neanderthals	4.17	276.9
Combe Grenal 30	Neanderthals	4.15	278.77
Lafaye 1	Pleistocene Homo sapiens	4.07	276.63
La Chapelle-aux-Saints 1	Neanderthals	4.4	277.94
Le Peyrat 5	Pleistocene Homo sapiens	4.21	281.22
Arago 44	Mid-Pleistocene Homo	4.38	278.66
Spy 2	Neanderthals	4.41	273.18
Fonds-de-Foret 1	Neanderthals	4.3	272.91
Neandertal 1 (Feldhofer)	Neanderthals	4.4	272.68
Oberkassel 1	Pleistocene Homo sapiens	4.32	276.57
Bichon 1	Pleistocene Homo sapiens	4.08	274.47
Grotte des Enfants 3	Pleistocene Homo sapiens	3.96	279.14
Caviglione 1	Pleistocene Homo sapiens	4.22	275.46
Grotte des Enfants 5	Pleistocene Homo sapiens	4.11	275.58
Baousso da Torre 2	Pleistocene Homo sapiens	4.28	275.58
Barma Grande 4	Pleistocene Homo sapiens	4.46	282.14
Grotte du Prince 1 (coxal)	Mid-Pleistocene Homo	4.33	283.98
Arene Candide 5	Pleistocene Homo sapiens	4.2	281.2
Arene Candide 3	Pleistocene Homo sapiens	4.14	280.14
Arene Candide 12	Pleistocene Homo sapiens	4.24	279.14
Arene Candide 10	Pleistocene Homo sapiens	4.23	278.84
Arancio 1	Pleistocene Homo sapiens	4.34	282.3
Tagliente 1	Pleistocene Homo sapiens	4.17	277.72
Mittlere Klause (Neuessig 2)	Pleistocene Homo sapiens	4.28	272.22
Villabruna 1	Pleistocene Homo sapiens	4.25	273.32
San Teodoro 4	Pleistocene Homo sapiens	4.2	286.92
Paglicci 25	Pleistocene Homo sapiens	4.12	282.56
Krapina 208	Neanderthals	4.23	278.25
Romito 4	Pleistocene Homo sapiens	4.18	285.76
Dolní Vestonice 3	Pleistocene Homo sapiens	4.02	271.01
Mladec 30	Pleistocene Homo sapiens	4.51	270.93
Predmostí 9	Pleistocene Homo sapiens	4.07	269.97
Ostuni 1	Pleistocene Homo sapiens	4.21	283.34
Veneri 2	Pleistocene Homo sapiens	4.31	283.41
Romanelli 1	Pleistocene Homo sapiens	4.2	289.26
Climente 1	Pleistocene Homo sapiens	4.14	279.14
Broken Hill E689 (Femur)	Mid-Pleistocene Homo	4.33	289.1
Sahaba 31	Pleistocene Homo sapiens	4.13	293.9
Wadi Halfa 19	Pleistocene Homo sapiens	3.87	295.06
Nazlet Khater 2	Pleistocene Homo sapiens	4.22	289
Kubbaniya 1	Pleistocene Homo sapiens	4.27	290.69
Kiik-Koba 1	Neanderthals	4.38	281.24
Kebara 2	Neanderthals	4.28	288.22
Tabun C1	Neanderthals	3.99	291.77
Skhul 6	Pleistocene Homo sapiens	4.23	291.44
Qafzeh 8	Pleistocene Homo sapiens	4.09	290.46
OH 28	Mid-Pleistocene Homo	4.13	291.57
OH 34	Mid-Pleistocene Homo	4.01	288.51
Mataha 1	Pleistocene Homo sapiens	4.07	285.39
Amud 1	Neanderthals	4.28	286.14
Ohalo 2	Pleistocene Homo sapiens	4.32	284.42
Gesher Benot Ya'acov 1	Mid-Pleistocene Homo	3.95	284.52
Ein Gev 1	Pleistocene Homo sapiens	4.16	284.48
Omo Kibish 1	Pleistocene Homo sapiens	3.99	296.59
KNM-BK 66	Mid-Pleistocene Homo	4.02	288.92
Qasr Kharaneh 1	Pleistocene Homo sapiens	4.09	285.23
Sunghir 1	Pleistocene Homo sapiens	4.37	261.85
Shanidar 5	Neanderthals	4.27	283.37
Shanidar 4	Neanderthals	4.31	284.63
Baigara (talus)	Pleistocene Homo sapiens	4.46	263.92
Tam Hang 14	Pleistocene Homo sapiens	4.24	287.69
Liujiang 1	Pleistocene Homo sapiens	3.75	291.47
Sambungmacan 2	Mid-Pleistocene Homo	4.22	297.69
Trinil II	Mid-Pleistocene Homo	3.91	296.63
Tianyuan 1	Pleistocene Homo sapiens	4.27	278.26
Zhoukoudian-UC 117	Pleistocene Homo sapiens	4.08	277.7
Zhoukoudian Femur 4	Mid-Pleistocene Homo	3.99	279.33
Jinniushan 1	Mid-Pleistocene Homo	4.35	279.69
Minatogawa 3	Pleistocene Homo sapiens	3.93	291.31
Nacurrie	Pleistocene Homo sapiens	4.43	287.52

## Sheet: percentiles
	Mid-Pleistocene Homo			Neanderthals			Pleistocene Homo sapiens
	2.5%	50%	97.5%	2.5%	50%	97.5%	2.5%	50%	97.5%
MAT
261.85	4.32	4.37	4.44	4.39	4.44	4.49	4.31	4.36	4.4
263.74	4.3	4.36	4.41	4.37	4.42	4.47	4.3	4.34	4.38
265.62	4.29	4.34	4.39	4.36	4.4	4.45	4.29	4.32	4.36
267.51	4.28	4.33	4.37	4.35	4.39	4.43	4.28	4.31	4.34
269.4	4.27	4.31	4.35	4.33	4.37	4.41	4.26	4.29	4.32
271.28	4.25	4.29	4.33	4.32	4.35	4.39	4.25	4.27	4.3
273.17	4.24	4.28	4.31	4.31	4.34	4.37	4.24	4.26	4.28
275.05	4.23	4.26	4.29	4.29	4.32	4.35	4.22	4.24	4.26
276.94	4.22	4.24	4.27	4.28	4.3	4.33	4.21	4.22	4.24
278.83	4.2	4.23	4.26	4.26	4.29	4.31	4.19	4.21	4.22
280.71	4.19	4.21	4.24	4.25	4.27	4.29	4.18	4.19	4.21
282.6	4.17	4.19	4.22	4.23	4.25	4.28	4.16	4.18	4.19
284.48	4.16	4.18	4.2	4.22	4.24	4.26	4.14	4.16	4.18
286.37	4.14	4.16	4.18	4.2	4.22	4.25	4.12	4.14	4.17
288.26	4.12	4.15	4.17	4.18	4.21	4.23	4.1	4.13	4.15
290.14	4.11	4.13	4.15	4.16	4.19	4.22	4.08	4.11	4.14
292.03	4.09	4.11	4.14	4.14	4.17	4.2	4.06	4.09	4.13
293.91	4.07	4.1	4.12	4.12	4.16	4.19	4.04	4.08	4.11
295.8	4.05	4.08	4.11	4.1	4.14	4.18	4.02	4.06	4.1
297.69	4.03	4.06	4.1	4.08	4.12	4.17	4	4.04	4.09
