# Supplementary material for: Different environmental variables predict body and brain size evolution in Homo
Source: Nat Commun. 2021 Jul 8;12:4116. doi: 10.1038/s41467-021-24290-7 (PMC8266824; doi:10.1038/s41467-021-24290-7)
Supplement: Supplementary file 7 — Source Data [file 41467_2021_24290_MOESM7_ESM.zip › Fig-3c.xlsx]

## Sheet: full
ID	taxonomy	BrainSize	climate
Jebel Irhoud 1	Pleistocene Homo sapiens	7.23	345.67
Jebel Irhoud 2	Pleistocene Homo sapiens	7.29	345.67
Salé 1	Mid-Pleistocene Homo	6.81	364.31
Gibraltar 1 (Forbes Quarry)	Neanderthals	7.1	572.05
SH Cranium 2	Mid-Pleistocene Homo	7.2	334.35
SH Cranium 3	Mid-Pleistocene Homo	7.11	334.35
SH Cranium 4	Mid-Pleistocene Homo	7.22	334.35
SH Cranium 5	Mid-Pleistocene Homo	7	334.35
SH Cranium 6	Mid-Pleistocene Homo	7.11	334.35
SH Cranium 7	Mid-Pleistocene Homo	7.04	334.35
SH Cranium 9	Mid-Pleistocene Homo	7.09	334.35
SH Cranium 10	Mid-Pleistocene Homo	7.1	334.35
SH Cranium 11	Mid-Pleistocene Homo	6.96	334.35
SH Cranium 12	Mid-Pleistocene Homo	7.11	334.35
SH Cranium 13	Mid-Pleistocene Homo	7.27	334.35
SH Cranium 14	Mid-Pleistocene Homo	7.11	334.35
SH Cranium 15	Mid-Pleistocene Homo	7.16	334.35
SH Cranium 16	Mid-Pleistocene Homo	7.12	334.35
SH Cranium 17	Mid-Pleistocene Homo	7.11	334.35
St. Germain-la-Riviere	Pleistocene Homo sapiens	7.21	465.02
Swanscombe I	Mid-Pleistocene Homo	7.17	438.05
La Quina 5	Neanderthals	7.21	450.15
Fontéchevade 2	Neanderthals	7.26	463.44
Chancelade	Pleistocene Homo sapiens	7.44	488.11
Combe Capelle	Pleistocene Homo sapiens	7.28	547.13
La Ferrassie 1	Neanderthals	7.4	525.21
Abri Pataud 1	Pleistocene Homo sapiens	7.19	492.08
Cro Magnon 1	Pleistocene Homo sapiens	7.36	479.18
Cro Magnon 3	Pleistocene Homo sapiens	7.5	479.18
Le Moustier	Neanderthals	7.3	507.05
Cap Blanc 1	Pleistocene Homo sapiens	7.27	488.11
La Chapelle-aux-Saints	Neanderthals	7.31	489.38
Bruniquel 2	Pleistocene Homo sapiens	7.35	475.06
Arago 21	Mid-Pleistocene Homo	7.04	393.54
Biache	Neanderthals	7.09	443.9
Spy 1	Neanderthals	7.16	361.66
Spy 2	Neanderthals	7.33	361.66
Neandertal 1 (Feldhofer)	Neanderthals	7.14	342.95
Oberkassel 1	Pleistocene Homo sapiens	7.31	435.13
Oberkassel 2	Pleistocene Homo sapiens	7.19	435.13
Lazaret	Neanderthals	7.13	365.25
Grotte des Enfants 4	Pleistocene Homo sapiens	7.48	342.75
Grotte des Enfants 5	Pleistocene Homo sapiens	7.23	342.75
Grotte des Enfants 6	Pleistocene Homo sapiens	7.37	342.75
Barma Grande 2	Pleistocene Homo sapiens	7.54	334.56
Arene Candide 4	Pleistocene Homo sapiens	7.33	488.56
Arene Candide 5	Pleistocene Homo sapiens	7.42	488.56
Arene Candide 2	Pleistocene Homo sapiens	7.26	458.03
Arene Candide 1	Pleistocene Homo sapiens	7.25	342.75
Reilingen	Mid-Pleistocene Homo	7.27	394.54
Steinheim I	Mid-Pleistocene Homo	7.01	384.26
Ehringsdorf 9	Neanderthals	7.28	317.21
Saccopastore 1	Neanderthals	7.12	519.55
Saccopastore 2	Neanderthals	7.17	519.55
Monte Circeo I (Guattari Cave)	Neanderthals	7.26	501.12
Ceprano	Mid-Pleistocene Homo	7.08	519.86
San Teodoro 1	Pleistocene Homo sapiens	7.36	252.05
San Teodoro 2	Pleistocene Homo sapiens	7.36	252.05
San Teodoro 3	Pleistocene Homo sapiens	7.35	252.05
San Teodoro 5	Pleistocene Homo sapiens	7.3	252.05
Krapina 6	Neanderthals	7.09	467.35
Krapina B	Neanderthals	7.28	467.35
Krapina C	Neanderthals	7.09	467.35
Krapina D	Neanderthals	7.28	467.35
Dolní Vestonice 13	Pleistocene Homo sapiens	7.37	284.23
Dolní Vestonice 14	Pleistocene Homo sapiens	7.42	284.23
Dolní Vestonice 15	Pleistocene Homo sapiens	7.23	284.23
Dolní Vestonice 16	Pleistocene Homo sapiens	7.34	284.23
Dolní Vestonice 3	Pleistocene Homo sapiens	7.19	284.23
Brno I	Pleistocene Homo sapiens	7.38	255.84
Brno II	Pleistocene Homo sapiens	7.31	255.84
Brno III	Pleistocene Homo sapiens	7.17	255.84
Pavlov 1	Pleistocene Homo sapiens	7.33	289.54
Mladec 1	Pleistocene Homo sapiens	7.38	253.9
Mladec 2	Pleistocene Homo sapiens	7.24	253.9
Mladec 5	Pleistocene Homo sapiens	7.31	253.9
Predmostí 10	Pleistocene Homo sapiens	7.28	253.9
Predmostí 3	Pleistocene Homo sapiens	7.38	253.9
Predmostí 4	Pleistocene Homo sapiens	7.33	253.9
Predmostí 9	Pleistocene Homo sapiens	7.35	253.9
Saldanha 1 (Elandsfontein)	Mid-Pleistocene Homo	7.1	213.74
Vértesszöllös 2	Mid-Pleistocene Homo	7.2	361.53
Ganovce 1	Neanderthals	7.19	385.67
Petralona 1	Mid-Pleistocene Homo	7.06	303.42
Hofmeyr (ELM 24)	Pleistocene Homo sapiens	7.31	542.22
Florisbad 1	Mid-Pleistocene Homo	7.15	519.02
Broken Hill (Kabwe)	Mid-Pleistocene Homo	7.13	713.29
TP1 (Tuinplaas/Springbok)	Pleistocene Homo sapiens	7.34	466.55
Nazlet Khater 2	Pleistocene Homo sapiens	7.26	27.52
Border Cave 1	Pleistocene Homo sapiens	7.32	670.56
Singa	Pleistocene Homo sapiens	7.35	291.35
Tabun C1	Neanderthals	7.15	443.98
Skhul 2	Pleistocene Homo sapiens	7.17	472.53
Skhul 4	Pleistocene Homo sapiens	7.35	472.53
Skhul 5	Pleistocene Homo sapiens	7.22	472.53
Skhul 9	Pleistocene Homo sapiens	7.37	472.53
Ngaloba LH 18 (Laetoli)	Pleistocene Homo sapiens	7.12	248.58
Eyasi 1	Pleistocene Homo sapiens	7.12	456.32
Qafzeh 6	Pleistocene Homo sapiens	7.33	481.05
Qafzeh 11	Pleistocene Homo sapiens	7.15	481.05
Qafzeh 9	Pleistocene Homo sapiens	7.31	481.05
Ndutu 1	Mid-Pleistocene Homo	7	322.92
Amud 1	Neanderthals	7.47	296
Galilee (Zuttiyeh)	Mid-Pleistocene Homo	7.24	304.27
Ohalo 2	Pleistocene Homo sapiens	7.3	311.22
Omo-Kibish 2	Pleistocene Homo sapiens	7.31	267.7
KNM-ES-11693 (Eliye Springs)	Mid-Pleistocene Homo	7.23	167.48
KNM-ER 3884	Mid-Pleistocene Homo	7.24	203.58
Kostenki 2	Pleistocene Homo sapiens	7.38	187.64
Kostenki 14	Pleistocene Homo sapiens	7.11	208.06
Sunghir 5	Pleistocene Homo sapiens	7.28	85.04
Sunghir 1	Pleistocene Homo sapiens	7.29	89.66
Sunghir 2	Pleistocene Homo sapiens	7.14	88.49
Sunghir 3	Pleistocene Homo sapiens	7.22	88.49
Bodo	Mid-Pleistocene Homo	7.13	491.12
Herto (Bouri)	Pleistocene Homo sapiens	7.28	274.29
BOU-VP-2/66 (Daka skull)	Mid-Pleistocene Homo	6.9	343.06
Shanidar 1	Neanderthals	7.41	300.42
Shanidar 5	Neanderthals	7.35	300.42
Teshik-Tash	Neanderthals	7.37	275.47
Narmada 1	Mid-Pleistocene Homo	7.13	619.82
Liujiang	Pleistocene Homo sapiens	7.3	779.9
Dali 1 (Tianshuigou)	Mid-Pleistocene Homo	7.06	314.46
Yunxian EV9002	Mid-Pleistocene Homo	7	411.48
Sangiran 3	Mid-Pleistocene Homo	6.88	800.96
Sangiran 10	Mid-Pleistocene Homo	6.75	800.96
Sangiran 12	Mid-Pleistocene Homo	6.97	800.96
Sangiran 17	Mid-Pleistocene Homo	6.91	800.96
Sambungmacan 1	Mid-Pleistocene Homo	6.96	833.15
Sambungmacan 3 (Poloyo 1)	Mid-Pleistocene Homo	6.8	833.15
Sambungmacan 4	Mid-Pleistocene Homo	6.91	833.15
Wadjak 1	Pleistocene Homo sapiens	7.34	749.18
Wadjak 2	Pleistocene Homo sapiens	7.41	749.18
Trinil 2	Mid-Pleistocene Homo	6.85	749.41
Ngandong 1	Mid-Pleistocene Homo	7.02	802.03
Ngandong 10	Mid-Pleistocene Homo	7.01	802.03
Ngandong 5	Mid-Pleistocene Homo	7.14	802.03
Ngandong 6	Mid-Pleistocene Homo	7.02	802.03
Ngandong 9	Mid-Pleistocene Homo	7.03	802.03
Ngandong 11	Mid-Pleistocene Homo	6.99	802.03
Ngandong 14	Mid-Pleistocene Homo	7.03	802.03
Ngawi	Mid-Pleistocene Homo	6.86	826.75
Maba 1	Mid-Pleistocene Homo	7.17	741.38
Zhoukudian 1 UC	Pleistocene Homo sapiens	7.31	236.79
Zhoukudian 2 UC	Pleistocene Homo sapiens	7.23	236.79
Zhoukudian 3 UC	Pleistocene Homo sapiens	7.16	236.79
Zhoukoudian V	Mid-Pleistocene Homo	7.11	331.53
Zhoukoudian II	Mid-Pleistocene Homo	6.94	265.81
Zhoukoudian III	Mid-Pleistocene Homo	6.84	265.81
Zhoukoudian VI	Mid-Pleistocene Homo	6.75	265.81
Zhoukoudian X	Mid-Pleistocene Homo	7.11	265.81
Zhoukoudian XI	Mid-Pleistocene Homo	6.92	265.81
PA 830 (Hexian 1)	Mid-Pleistocene Homo	6.92	677.43
Nanjing (Tangshan Hill Hulu)	Mid-Pleistocene Homo	6.91	597.92
Jinniushan 1	Mid-Pleistocene Homo	7.18	303.35
Ryonggok 3	Pleistocene Homo sapiens	7.41	450.21
Ryonggok 6	Pleistocene Homo sapiens	7.28	450.21
Minatogawa 1	Pleistocene Homo sapiens	7.24	705.32
Minatogawa 2	Pleistocene Homo sapiens	7.06	705.32
Minatogawa 4	Pleistocene Homo sapiens	6.99	705.32
WLH 50 (Willandra Lakes )	Pleistocene Homo sapiens	7.34	189.05
Coobool Creek (m)	Pleistocene Homo sapiens	7.25	270.03
Coobool Creek (f)	Pleistocene Homo sapiens	7.18	270.03
Nacurrie	Pleistocene Homo sapiens	7.38	270.03
Keilor	Pleistocene Homo sapiens	7.31	500.23
Talgai 1	Pleistocene Homo sapiens	7.2	584.14

## Sheet: sample
ID	taxonomy	BrainSize	climate
Jebel Irhoud 2	Pleistocene Homo sapiens	7.29	345.67
Salé 1	Mid-Pleistocene Homo	6.81	364.31
Gibraltar 1 (Forbes Quarry)	Neanderthals	7.1	572.05
SH Cranium 2	Mid-Pleistocene Homo	7.2	334.35
St. Germain-la-Riviere	Pleistocene Homo sapiens	7.21	465.02
Swanscombe I	Mid-Pleistocene Homo	7.17	438.05
La Quina 5	Neanderthals	7.21	450.15
Fontéchevade 2	Neanderthals	7.26	463.44
Chancelade	Pleistocene Homo sapiens	7.44	488.11
Combe Capelle	Pleistocene Homo sapiens	7.28	547.13
La Ferrassie 1	Neanderthals	7.4	525.21
Abri Pataud 1	Pleistocene Homo sapiens	7.19	492.08
Cro Magnon 3	Pleistocene Homo sapiens	7.5	479.18
Le Moustier	Neanderthals	7.3	507.05
Cap Blanc 1	Pleistocene Homo sapiens	7.27	488.11
La Chapelle-aux-Saints	Neanderthals	7.31	489.38
Bruniquel 2	Pleistocene Homo sapiens	7.35	475.06
Arago 21	Mid-Pleistocene Homo	7.04	393.54
Biache	Neanderthals	7.09	443.9
Spy 1	Neanderthals	7.16	361.66
Neandertal 1 (Feldhofer)	Neanderthals	7.14	342.95
Oberkassel 1	Pleistocene Homo sapiens	7.31	435.13
Lazaret	Neanderthals	7.13	365.25
Grotte des Enfants 4	Pleistocene Homo sapiens	7.48	342.75
Barma Grande 2	Pleistocene Homo sapiens	7.54	334.56
Arene Candide 4	Pleistocene Homo sapiens	7.33	488.56
Arene Candide 2	Pleistocene Homo sapiens	7.26	458.03
Arene Candide 1	Pleistocene Homo sapiens	7.25	342.75
Reilingen	Mid-Pleistocene Homo	7.27	394.54
Steinheim I	Mid-Pleistocene Homo	7.01	384.26
Ehringsdorf 9	Neanderthals	7.28	317.21
Saccopastore 1	Neanderthals	7.12	519.55
Monte Circeo I (Guattari Cave)	Neanderthals	7.26	501.12
Ceprano	Mid-Pleistocene Homo	7.08	519.86
San Teodoro 2	Pleistocene Homo sapiens	7.36	252.05
Krapina 6	Neanderthals	7.09	467.35
Dolní Vestonice 14	Pleistocene Homo sapiens	7.42	284.23
Brno II	Pleistocene Homo sapiens	7.31	255.84
Pavlov 1	Pleistocene Homo sapiens	7.33	289.54
Mladec 1	Pleistocene Homo sapiens	7.38	253.9
Predmostí 10	Pleistocene Homo sapiens	7.28	253.9
Saldanha 1 (Elandsfontein)	Mid-Pleistocene Homo	7.1	213.74
Vértesszöllös 2	Mid-Pleistocene Homo	7.2	361.53
Ganovce 1	Neanderthals	7.19	385.67
Petralona 1	Mid-Pleistocene Homo	7.06	303.42
Hofmeyr (ELM 24)	Pleistocene Homo sapiens	7.31	542.22
Florisbad 1	Mid-Pleistocene Homo	7.15	519.02
Broken Hill (Kabwe)	Mid-Pleistocene Homo	7.13	713.29
TP1 (Tuinplaas/Springbok)	Pleistocene Homo sapiens	7.34	466.55
Nazlet Khater 2	Pleistocene Homo sapiens	7.26	27.52
Border Cave 1	Pleistocene Homo sapiens	7.32	670.56
Singa	Pleistocene Homo sapiens	7.35	291.35
Tabun C1	Neanderthals	7.15	443.98
Skhul 2	Pleistocene Homo sapiens	7.17	472.53
Ngaloba LH 18 (Laetoli)	Pleistocene Homo sapiens	7.12	248.58
Eyasi 1	Pleistocene Homo sapiens	7.12	456.32
Qafzeh 6	Pleistocene Homo sapiens	7.33	481.05
Ndutu 1	Mid-Pleistocene Homo	7	322.92
Amud 1	Neanderthals	7.47	296
Galilee (Zuttiyeh)	Mid-Pleistocene Homo	7.24	304.27
Ohalo 2	Pleistocene Homo sapiens	7.3	311.22
Omo-Kibish 2	Pleistocene Homo sapiens	7.31	267.7
KNM-ES-11693 (Eliye Springs)	Mid-Pleistocene Homo	7.23	167.48
KNM-ER 3884	Mid-Pleistocene Homo	7.24	203.58
Kostenki 2	Pleistocene Homo sapiens	7.38	187.64
Kostenki 14	Pleistocene Homo sapiens	7.11	208.06
Sunghir 5	Pleistocene Homo sapiens	7.28	85.04
Sunghir 1	Pleistocene Homo sapiens	7.29	89.66
Sunghir 3	Pleistocene Homo sapiens	7.22	88.49
Bodo	Mid-Pleistocene Homo	7.13	491.12
Herto (Bouri)	Pleistocene Homo sapiens	7.28	274.29
BOU-VP-2/66 (Daka skull)	Mid-Pleistocene Homo	6.9	343.06
Shanidar 1	Neanderthals	7.41	300.42
Teshik-Tash	Neanderthals	7.37	275.47
Narmada 1	Mid-Pleistocene Homo	7.13	619.82
Liujiang	Pleistocene Homo sapiens	7.3	779.9
Dali 1 (Tianshuigou)	Mid-Pleistocene Homo	7.06	314.46
Yunxian EV9002	Mid-Pleistocene Homo	7	411.48
Sangiran 10	Mid-Pleistocene Homo	6.75	800.96
Sambungmacan 3 (Poloyo 1)	Mid-Pleistocene Homo	6.8	833.15
Wadjak 2	Pleistocene Homo sapiens	7.41	749.18
Trinil 2	Mid-Pleistocene Homo	6.85	749.41
Ngandong 5	Mid-Pleistocene Homo	7.14	802.03
Ngawi	Mid-Pleistocene Homo	6.86	826.75
Maba 1	Mid-Pleistocene Homo	7.17	741.38
Zhoukudian 1 UC	Pleistocene Homo sapiens	7.31	236.79
Zhoukoudian V	Mid-Pleistocene Homo	7.11	331.53
Zhoukoudian VI	Mid-Pleistocene Homo	6.75	265.81
PA 830 (Hexian 1)	Mid-Pleistocene Homo	6.92	677.43
Nanjing (Tangshan Hill Hulu)	Mid-Pleistocene Homo	6.91	597.92
Jinniushan 1	Mid-Pleistocene Homo	7.18	303.35
Ryonggok 3	Pleistocene Homo sapiens	7.41	450.21
Minatogawa 1	Pleistocene Homo sapiens	7.24	705.32
WLH 50 (Willandra Lakes )	Pleistocene Homo sapiens	7.34	189.05
Coobool Creek (f)	Pleistocene Homo sapiens	7.18	270.03
Nacurrie	Pleistocene Homo sapiens	7.38	270.03
Keilor	Pleistocene Homo sapiens	7.31	500.23
Talgai 1	Pleistocene Homo sapiens	7.2	584.14

## Sheet: percentiles
	Mid-Pleistocene Homo			Neanderthals			Pleistocene Homo sapiens
	2.5%	50%	97.5%	2.5%	50%	97.5%	2.5%	50%	97.5%
NPP
27.52	7.1	7.15	7.21	7.2	7.32	7.46	7.26	7.29	7.32
69.92	7.09	7.14	7.2	7.21	7.32	7.44	7.26	7.29	7.32
112.33	7.09	7.13	7.18	7.21	7.31	7.41	7.26	7.29	7.31
154.73	7.08	7.12	7.17	7.22	7.3	7.39	7.27	7.29	7.31
197.13	7.08	7.12	7.15	7.22	7.29	7.37	7.27	7.29	7.31
239.53	7.08	7.11	7.14	7.22	7.28	7.35	7.27	7.29	7.31
281.93	7.07	7.1	7.12	7.23	7.27	7.33	7.28	7.29	7.3
324.33	7.07	7.09	7.11	7.23	7.26	7.31	7.28	7.29	7.3
366.73	7.06	7.08	7.1	7.23	7.25	7.28	7.28	7.29	7.3
409.13	7.05	7.07	7.09	7.23	7.25	7.27	7.28	7.29	7.3
451.54	7.05	7.06	7.07	7.22	7.24	7.25	7.28	7.29	7.3
493.94	7.03	7.05	7.06	7.2	7.23	7.25	7.27	7.29	7.31
536.34	7.02	7.04	7.06	7.18	7.22	7.25	7.27	7.29	7.31
578.74	7.01	7.03	7.05	7.16	7.21	7.26	7.27	7.29	7.31
621.14	6.99	7.02	7.04	7.14	7.2	7.26	7.26	7.29	7.32
663.54	6.98	7.01	7.04	7.11	7.2	7.27	7.26	7.29	7.32
705.94	6.96	7	7.04	7.09	7.19	7.27	7.26	7.29	7.32
748.35	6.95	7	7.03	7.07	7.18	7.27	7.25	7.29	7.33
790.75	6.93	6.99	7.03	7.05	7.17	7.28	7.25	7.29	7.33
833.15	6.92	6.98	7.02	7.03	7.16	7.28	7.25	7.29	7.34
