# Supplementary material for: Different environmental variables predict body and brain size evolution in Homo
Source: Nat Commun. 2021 Jul 8;12:4116. doi: 10.1038/s41467-021-24290-7 (PMC8266824; doi:10.1038/s41467-021-24290-7)
Supplement: Supplementary file 7 — Source Data [file 41467_2021_24290_MOESM7_ESM.zip › Tables.xlsx]

## Sheet: Table 2
variable/effect	LM-TC	LM-T*C: Mid-Pleistocene Homo	LM-T*C: Neanderthals	LM-T*C: Pleistocene Homo sapiens	R2: LM-T	R2: LM-TC	R2: LM-T*C
MAT	-0.87 (-1.1, -0.63)	-1.0 (-1.6, -0.48)	-1.2 (-1.6, -0.7)	-0.79 (-1.1, -0.5)	0.05 (0.03, 0.08) [0%]	0.21 (0.14, 0.29) [99%]	0.22 (0.15, 0.29) [0%]
MAP	-0.003 (-0.0082, 0.0033)	0.00065 (-0.012, 0.019)	0.012 (0.0012, 0.023)	-0.0082 (-0.015, -0.00045)	0.05 (0.03, 0.08) [95%]	0.06 (0.03, 0.09) [0%]	0.09 (0.04, 0.14) [4%]
BIO11	-0.62 (-0.76, -0.48)	-0.49 (-0.71, -0.28)	-1.0 (-1.4, -0.63)	-0.61 (-0.8, -0.41)	0.05 (0.03, 0.08) [0%]	0.20 (0.14, 0.26) [99%]	0.21 (0.14, 0.27) [0%]
BIO17	0.0062 (0.0014, 0.011)	0.019 (-0.0044, 0.039)	0.016 (0.0097, 0.022)	-7e-05 (-0.0067, 0.0069)	0.05 (0.03, 0.08) [92%]	0.06 (0.03, 0.10) [4%]	0.09 (0.05, 0.15) [3%]
NPP	-0.015 (-0.025, -0.0036)	-0.0091 (-0.033, 0.02)	0.0084 (-0.017, 0.038)	-0.022 (-0.035, -0.0079)	0.05 (0.03, 0.08) [58%]	0.08 (0.04, 0.14) [30%]	0.10 (0.05, 0.17) [11%]
MATvar10	4.3 (-2.6, 11.0)	24.0 (-9.4, 59.0)	7.7 (-18.0, 32.0)	0.81 (-6.3, 7.5)	0.05 (0.03, 0.08) [84%]	0.06 (0.03, 0.10) [1%]	0.09 (0.05, 0.17) [14%]
MAPvar10	-1.9 (-3.8, 0.47)	-4.7 (-11.0, 1.6)	1.4 (-2.7, 6.2)	-1.8 (-4.5, 1.2)	0.05 (0.03, 0.08) [79%]	0.07 (0.03, 0.12) [8%]	0.09 (0.04, 0.17) [11%]
BIO11var10	4.8 (-2.4, 13.0)	20.0 (-4.1, 44.0)	6.7 (-11.0, 23.0)	-0.097 (-8.5, 8.8)	0.05 (0.03, 0.08) [85%]	0.06 (0.03, 0.11) [3%]	0.09 (0.04, 0.16) [11%]
BIO17var10	0.48 (-0.64, 1.7)	1.7 (-1.7, 6.0)	2.5 (0.67, 4.4)	-0.59 (-2.1, 0.99)	0.05 (0.03, 0.08) [97%]	0.05 (0.03, 0.09) [0%]	0.08 (0.04, 0.13) [2%]
NPPvar10	0.7 (-1.3, 2.7)	-2.5 (-10.0, 5.1)	1.8 (-2.3, 6.1)	1.2 (-0.93, 3.6)	0.05 (0.03, 0.08) [95%]	0.05 (0.03, 0.09) [1%]	0.07 (0.04, 0.14) [2%]

## Sheet: Table 3
variable/effect	LM-TC	LM-T*C: Mid-Pleistocene Homo	LM-T*C: Neanderthals	LM-T*C: Pleistocene Homo sapiens	R2: LM-T	R2: LM-TC	R2: LM-T*C
MAT	-0.15 (-0.27, -0.046)	-0.48 (-0.77, -0.21)	0.072 (-0.43, 0.58)	-0.046 (-0.17, 0.082)	0.47 (0.43, 0.51) [93%]	0.48 (0.44, 0.51) [0%]	0.49 (0.45, 0.53) [5%]
MAP	-0.0056 (-0.01, -0.0015)	-0.01 (-0.018, -0.0041)	-0.011 (-0.031, 0.0029)	0.0012 (-0.0039, 0.0066)	0.47 (0.43, 0.51) [57%]	0.49 (0.45, 0.53) [13%]	0.51 (0.46, 0.56) [29%]
BIO11	-0.093 (-0.17, -0.031)	-0.24 (-0.41, -0.098)	-0.24 (-0.54, 0.11)	-0.0075 (-0.079, 0.068)	0.47 (0.43, 0.51) [98%]	0.48 (0.44, 0.51) [0%]	0.49 (0.45, 0.53) [0%]
BIO17	-0.0015 (-0.0059, 0.0025)	-0.0012 (-0.012, 0.0081)	-0.0017 (-0.0078, 0.0041)	-0.0015 (-0.0081, 0.0049)	0.47 (0.43, 0.51) [100%]	0.47 (0.44, 0.51) [0%]	0.48 (0.44, 0.51) [0%]
NPP	-0.011 (-0.019, -0.0041)	-0.022 (-0.036, -0.0097)	-0.02 (-0.053, 0.0096)	0.00023 (-0.0086, 0.0091)	0.47 (0.43, 0.51) [36%]	0.49 (0.45, 0.53) [15%]	0.52 (0.46, 0.58) [47%]
MATvar10	2.0 (-3.7, 8.4)	14.0 (0.94, 30.0)	-6.1 (-21.0, 8.4)	-1.7 (-8.5, 4.4)	0.47 (0.43, 0.51) [74%]	0.47 (0.44, 0.51) [0%]	0.50 (0.45, 0.56) [25%]
MAPvar10	-2.7 (-4.2, -1.2)	-3.3 (-6.3, -0.81)	-3.3 (-9.0, 1.8)	-2.0 (-3.7, -0.23)	0.47 (0.43, 0.51) [20%]	0.51 (0.46, 0.56) [70%]	0.52 (0.46, 0.58) [8%]
BIO11var10	-0.46 (-5.6, 5.0)	8.8 (-1.3, 21.0)	-7.1 (-18.0, 2.7)	-6.3 (-13.0, 0.55)	0.47 (0.43, 0.51) [77%]	0.47 (0.44, 0.51) [0%]	0.50 (0.45, 0.55) [22%]
BIO17var10	-1.3 (-2.2, -0.24)	-2.7 (-4.7, -0.58)	-2.0 (-3.8, -0.046)	0.23 (-1.1, 1.5)	0.47 (0.43, 0.51) [74%]	0.48 (0.44, 0.52) [10%]	0.50 (0.45, 0.55) [15%]
NPPvar10	-1.1 (-2.7, 0.41)	-1.2 (-4.7, 1.9)	-3.0 (-7.6, 1.3)	-0.52 (-2.1, 1.2)	0.47 (0.43, 0.51) [90%]	0.48 (0.44, 0.52) [6%]	0.49 (0.44, 0.53) [3%]
